# Supplementary material for: Transcriptome Sequencing Identifies PLAUR as an Important Player in Patients With Dermatomyositis-Associated Interstitial Lung Disease
Source: Front Genet. 2021 Dec 6;12:784215. doi: 10.3389/fgene.2021.784215 (PMC8685457; doi:10.3389/fgene.2021.784215)
Supplement: Supplementary file 4 [file DataSheet1.zip]

Archive with 25 entries (24 files):
- Supplementary Material S1/
- Supplementary Material S1/LR20L26DX196.R1_fastqc.html
- Supplementary Material S1/LR20L26DX196.R2_fastqc.html
- Supplementary Material S1/LR20L26DX197.R1_fastqc.html
- Supplementary Material S1/LR20L26DX197.R2_fastqc.html
- Supplementary Material S1/LR20L26DX198.R1_fastqc.html
- Supplementary Material S1/LR20L26DX198.R2_fastqc.html
- Supplementary Material S1/LR20L26DX199.R1_fastqc.html
- Supplementary Material S1/LR20L26DX199.R2_fastqc.html
- Supplementary Material S1/LR20L26DX200.R1_fastqc.html
- Supplementary Material S1/LR20L26DX200.R2_fastqc.html
- Supplementary Material S1/LR20L26DX201.R1_fastqc.html
- Supplementary Material S1/LR20L26DX201.R2_fastqc.html
- Supplementary Material S1/LR20L26DX202.R1_fastqc.html
- Supplementary Material S1/LR20L26DX202.R2_fastqc.html
- Supplementary Material S1/LR20L26DX203.R1_fastqc.html
- Supplementary Material S1/LR20L26DX203.R2_fastqc.html
- Supplementary Material S1/LR20L26DX204.R1_fastqc.html
- Supplementary Material S1/LR20L26DX204.R2_fastqc.html
- Supplementary Material S1/LR20L26DX205.R1_fastqc.html
- Supplementary Material S1/LR20L26DX205.R2_fastqc.html
- Supplementary Material S1/LR20L26DX206.R1_fastqc.html
- Supplementary Material S1/LR20L26DX206.R2_fastqc.html
- Supplementary Material S1/LR20L26DX207.R1_fastqc.html
- Supplementary Material S1/LR20L26DX207.R2_fastqc.html
