# Supplementary material for: Transcriptome Sequencing Identifies PLAUR as an Important Player in Patients With Dermatomyositis-Associated Interstitial Lung Disease
Source: Front Genet. 2021 Dec 6;12:784215. doi: 10.3389/fgene.2021.784215 (PMC8685457; doi:10.3389/fgene.2021.784215)
Supplement: Supplementary file 5 [file Table3.XLS]

## Sheet: A3SS
ID	GeneID	geneSymbol	chr	strand	longExonStart_0base	longExonEnd	shortES	shortEE	flankingES	flankingEE	ID	IJC_SAMPLE_1	SJC_SAMPLE_1	IJC_SAMPLE_2	SJC_SAMPLE_2	IncFormLen	SkipFormLen	PValue	FDR	IncLevel1	IncLevel2	IncLevelDifference
61	ENSG00000103174	NAGPA	chr16	-	5028296	5028398	5028296	5028365	5028879	5029008	61	0,0,2,2,0,0	2,2,13,2,3,1	1,0,9,2,5,3	0,2,6,4,6,15	181	149	6.01e-05	0.00424117	0.0,0.0,0.112,0.452,0.0,0.0	1.0,0.0,0.553,0.292,0.407,0.141	-0.305
104	ENSG00000187742	SECISBP2	chr9	+	89325426	89325676	89325547	89325676	89319651	89319797	104	40,38,49,28,38,36	11,14,13,21,36,15	60,43,27,54,45,75	14,1,4,8,16,10	269	149	0.000136593	0.00810487	0.668,0.601,0.676,0.425,0.369,0.571	0.704,0.96,0.789,0.789,0.609,0.806	-0.225
386	ENSG00000158488	CD1E	chr1	+	158356727	158356896	158356763	158356896	158356497	158356591	386	1,4,5,1,3,4	0,0,5,3,0,0	1,0,0,6,0,2	3,1,1,6,1,0	184	149	1.4e-05	0.00151995	1.0,1.0,0.447,0.213,1.0,1.0	0.213,0.0,0.0,0.447,0.0,1.0	0.5
476	ENSG00000092148	HECTD1	chr14	-	31128611	31129448	31128611	31129307	31133237	31133414	476	27,27,29,36,32,30	13,9,19,8,8,7	18,11,13,24,35,27	18,16,18,34,28,7	289	149	0.000479093	0.0203788	0.517,0.607,0.44,0.699,0.673,0.688	0.34,0.262,0.271,0.267,0.392,0.665	0.238
636	ENSG00000157881	PANK4	chr1	-	2510677	2510782	2510677	2510748	2511337	2511387	636	69,18,27,35,40,37	14,14,24,8,22,4	20,14,30,22,19,38	21,16,25,15,31,27	182	149	0.000643666	0.0248644	0.801,0.513,0.479,0.782,0.598,0.883	0.438,0.417,0.496,0.546,0.334,0.535	0.215
823	ENSG00000171206	TRIM8	chr10	+	102656244	102656385	102656247	102656385	102656105	102656137	823	31,14,9,6,12,8	2,1,0,1,2,0	12,9,5,9,7,7	2,4,2,0,5,1	151	149	8.32e-05	0.00539067	0.939,0.932,1.0,0.856,0.856,1.0	0.856,0.689,0.712,1.0,0.58,0.874	0.145
921	ENSG00000131408	NR1H2	chr19	+	50379091	50379181	50379133	50379181	50378521	50378796	921	73,52,66,37,79,70	17,25,10,6,16,7	54,69,73,67,91,66	4,12,13,1,5,7	190	149	0.000970604	0.0326354	0.771,0.62,0.838,0.829,0.795,0.887	0.914,0.818,0.815,0.981,0.935,0.881	-0.101
965	ENSG00000008283	CYB561	chr17	-	63437345	63437560	63437345	63437484	63446244	63446306	965	2,2,7,2,9,5	0,0,0,0,1,0	13,9,5,7,10,6	1,1,3,7,0,0	224	149	7.76e-05	0.0051695	1.0,1.0,1.0,1.0,0.857,1.0	0.896,0.857,0.526,0.399,1.0,1.0	0.197
1016	ENSG00000137074	APTX	chr9	-	32987543	32988129	32987543	32987731	32989758	32989895	1016	2,25,35,27,25,13	19,11,3,2,10,7	19,10,19,12,26,7	7,0,1,0,3,0	298	149	0.00113184	0.0370197	0.05,0.532,0.854,0.871,0.556,0.481	0.576,1.0,0.905,1.0,0.813,1.0	-0.325
1043	ENSG00000166405	RIC3	chr11	-	8126658	8126807	8126658	8126804	8137377	8137471	1043	0,0,0,1,0,0	10,6,9,5,26,5	1,5,1,1,3,1	19,7,11,6,10,11	151	149	9.21e-05	0.00586073	0.0,0.0,0.0,0.165,0.0,0.0	0.049,0.413,0.082,0.141,0.228,0.082	-0.138
1174	ENSG00000181444	ZNF467	chr7	-	149764181	149766239	149764181	149764678	149769089	149769200	1174	197,89,162,86,116,219	84,20,26,19,18,60	109,71,65,105,93,133	48,37,43,35,36,66	298	149	5.28e-05	0.00400991	0.54,0.69,0.757,0.694,0.763,0.646	0.532,0.49,0.43,0.6,0.564,0.502	0.162
1287	ENSG00000108384	RAD51C	chr17	+	58732480	58732544	58732483	58732544	58724039	58724100	1287	0,1,2,6,2,0	5,11,12,13,9,4	1,0,0,0,0,0	14,13,9,17,14,15	151	149	0.000758056	0.0277339	0.0,0.082,0.141,0.313,0.18,0.0	0.066,0.0,0.0,0.0,0.0,0.0	0.108
1771	ENSG00000168137	SETD5	chr3	+	9434276	9434485	9434333	9434485	9433844	9433950	1771	31,26,26,31,24,20	52,26,51,38,53,19	36,21,21,44,40,14	23,21,7,29,29,7	205	149	7.86e-05	0.00518688	0.302,0.421,0.27,0.372,0.248,0.433	0.532,0.421,0.686,0.524,0.501,0.592	-0.202
1831	ENSG00000133624	ZNF767P	chr7	-	149552800	149553016	149552800	149553013	149558607	149558839	1831	20,39,20,46,30,26	0,3,6,4,2,0	35,24,33,68,24,37	9,6,11,7,7,8	151	149	0.000222666	0.0118214	1.0,0.928,0.767,0.919,0.937,1.0	0.793,0.798,0.747,0.906,0.772,0.82	0.119
1923	ENSG00000215039	CD27-AS1	chr12	-	6448639	6448757	6448639	6448737	6450340	6451517	1923	9,2,1,9,2,9	2,8,5,4,6,7	6,3,9,11,21,21	8,0,0,5,1,4	168	149	0.00089794	0.0303366	0.8,0.181,0.151,0.666,0.228,0.533	0.399,1.0,1.0,0.661,0.949,0.823	-0.379
2142	ENSG00000167525	PROCA1	chr17	-	28704306	28704616	28704306	28704435	28704707	28704843	2142	0,0,0,0,2,1	8,13,6,3,18,17	0,3,0,0,3,13	6,6,5,12,9,11	298	149	8.14e-06	0.00106313	0.0,0.0,0.0,0.0,0.053,0.029	0.0,0.2,0.0,0.0,0.143,0.371	-0.105
2209	ENSG00000068438	FTSJ1	chrX	+	48482402	48482506	48482408	48482506	48481631	48481715	2209	35,38,44,42,78,21	20,31,25,26,25,17	44,55,41,58,75,67	13,20,20,23,10,14	154	149	0.000732633	0.0270844	0.629,0.543,0.63,0.61,0.751,0.544	0.766,0.727,0.665,0.709,0.879,0.822	-0.143
2248	ENSG00000258388	PPT2-EGFL8	chr6	+	32167086	32167257	32167102	32167257	32166909	32167005	2248	13,12,7,6,10,7	0,0,2,0,0,1	13,16,14,18,7,7	1,0,2,1,2,7	164	149	0.000288423	0.0141438	1.0,1.0,0.761,1.0,1.0,0.864	0.922,1.0,0.864,0.942,0.761,0.476	0.11
2396	ENSG00000115204	MPV17	chr2	-	27312993	27313154	27312993	27313109	27317077	27317234	2396	0,0,0,1,1,1	1,2,2,1,5,0	5,3,2,2,4,2	1,0,0,2,9,0	193	149	2.62e-08	1.23e-05	0.0,0.0,0.0,0.436,0.134,1.0	0.794,1.0,1.0,0.436,0.255,1.0	-0.486
2488	ENSG00000227124	ZNF717	chr3	-	75741609	75741865	75741609	75741736	75783305	75783364	2488	1,0,0,1,1,0	6,5,7,5,15,8	3,2,6,0,0,0	3,3,6,4,4,3	277	149	0.0015182	0.0468122	0.082,0.0,0.0,0.097,0.035,0.0	0.35,0.264,0.35,0.0,0.0,0.0	-0.125
2788	ENSG00000196756	SNHG17	chr20	-	38421005	38422241	38421005	38421098	38425934	38426048	2788	5,5,2,4,3,4	0,0,0,0,0,0	1,4,8,3,14,10	6,8,5,0,7,5	298	149	2.22e-16	1.57e-12	1.0,1.0,1.0,1.0,1.0,1.0	0.077,0.2,0.444,1.0,0.5,0.5	0.546
2844	ENSG00000115368	WDR75	chr2	+	189449244	189450968	189450902	189450968	189448378	189448508	2844	10,10,2,9,2,6	14,18,45,30,19,31	2,2,3,3,1,0	33,26,36,35,38,61	298	149	7.83e-08	2.78e-05	0.263,0.217,0.022,0.13,0.05,0.088	0.029,0.037,0.04,0.041,0.013,0.0	0.102
2854	ENSG00000109911	ELP4	chr11	+	31603764	31603907	31603767	31603907	31594769	31594901	2854	7,1,0,1,2,3	6,5,9,14,1,7	1,2,0,1,1,0	8,6,8,10,12,11	151	149	0.000686127	0.0263301	0.535,0.165,0.0,0.066,0.664,0.297	0.11,0.248,0.0,0.09,0.076,0.0	0.201
2900	ENSG00000175166	PSMD2	chr3	+	184301770	184302071	184301857	184302071	184301536	184301658	2900	0,1,1,0,0,0	1,2,2,5,2,3	5,2,0,1,2,4	2,7,4,1,2,7	235	149	5.71e-06	0.000839969	0.0,0.241,0.241,0.0,0.0,0.0	0.613,0.153,0.0,0.388,0.388,0.266	-0.221
2902	ENSG00000175166	PSMD2	chr3	+	184301793	184302071	184301857	184302071	184301536	184301658	2902	0,0,0,1,0,1	1,2,2,5,2,3	4,4,2,0,1,0	2,7,4,1,2,7	212	149	0.000274963	0.0137696	0.0,0.0,0.0,0.123,0.0,0.19	0.584,0.287,0.26,0.0,0.26,0.0	-0.18
2948	ENSG00000186318	BACE1	chr11	-	117293870	117294008	117293870	117293933	117295130	117295347	2948	36,7,14,10,9,14	0,0,6,3,2,2	21,4,7,5,3,16	1,2,0,0,0,0	223	149	0.000177773	0.00988392	1.0,1.0,0.609,0.69,0.75,0.824	0.933,0.572,1.0,1.0,1.0,1.0	-0.105
3028	ENSG00000186104	CYP2R1	chr11	-	14880135	14880768	14880135	14880359	14885775	14885917	3028	10,13,21,17,5,12	0,1,2,0,3,5	8,8,9,21,13,20	0,0,2,1,0,0	298	149	0.000361419	0.0165713	1.0,0.867,0.84,1.0,0.455,0.545	1.0,1.0,0.692,0.913,1.0,1.0	-0.15
3140	ENSG00000163235	TGFA	chr2	-	70465615	70465736	70465615	70465733	70514858	70514912	3140	11,4,4,0,7,4	7,6,3,3,6,2	2,2,3,2,6,3	2,1,0,0,0,0	151	149	5.44e-08	2.13e-05	0.608,0.397,0.568,0.0,0.535,0.664	0.497,0.664,1.0,1.0,1.0,1.0	-0.398
3143	ENSG00000133265	HSPBP1	chr19	-	55279398	55279705	55279398	55279702	55280034	55280108	3143	0,2,1,4,0,0	34,35,42,40,49,18	5,6,10,6,3,4	34,34,31,27,30,20	151	149	6.63e-09	5.2e-06	0.0,0.053,0.023,0.09,0.0,0.0	0.127,0.148,0.241,0.18,0.09,0.165	-0.131
3627	ENSG00000110075	PPP6R3	chr11	+	68587926	68588024	68587977	68588024	68575957	68576043	3627	11,22,28,14,8,13	1,0,1,0,0,0	13,14,11,21,27,22	0,0,2,5,3,6	199	149	3.25e-07	8.82e-05	0.892,1.0,0.954,1.0,1.0,1.0	1.0,1.0,0.805,0.759,0.871,0.733	0.113
3628	ENSG00000110075	PPP6R3	chr11	+	68587944	68588024	68587977	68588024	68575957	68576043	3628	5,10,9,4,9,5	1,0,1,0,0,0	4,9,3,11,11,37	0,0,2,5,3,6	181	149	2.92e-07	8.25e-05	0.805,1.0,0.881,1.0,1.0,1.0	1.0,1.0,0.553,0.644,0.751,0.835	0.151
3650	ENSG00000215788	TNFRSF25	chr1	-	6462862	6463147	6462862	6463127	6464374	6464453	3650	0,3,1,0,0,0	17,10,26,8,45,8	6,12,10,0,4,8	32,28,47,24,23,39	168	149	1.89e-08	9.55e-06	0.0,0.21,0.033,0.0,0.0,0.0	0.143,0.275,0.159,0.0,0.134,0.154	-0.104
3669	ENSG00000266714	MYO15B	chr17	+	75592427	75592541	75592463	75592541	75592237	75592301	3669	70,2,35,30,55,28	1,69,0,33,45,28	4,4,0,1,7,0	62,63,26,47,52,52	184	149	2.17e-13	5.11e-10	0.983,0.023,1.0,0.424,0.497,0.447	0.05,0.049,0.0,0.017,0.098,0.0	0.527
3865	ENSG00000197808	ZNF461	chr19	-	36658298	36658446	36658298	36658425	36664697	36664786	3865	2,0,0,0,0,2	5,6,7,5,4,6	0,0,2,3,1,10	7,3,3,5,13,3	169	149	0.000105291	0.00652157	0.261,0.0,0.0,0.0,0.0,0.227	0.0,0.0,0.37,0.346,0.064,0.746	-0.173
3920	ENSG00000111671	SPSB2	chr12	-	6872237	6872997	6872237	6872986	6873245	6873336	3920	4,5,8,1,12,3	0,0,0,8,0,0	1,0,0,7,3,7	6,24,27,0,12,12	159	149	7.95e-10	9.09e-07	1.0,1.0,1.0,0.105,1.0,1.0	0.135,0.0,0.0,1.0,0.19,0.353	0.571
4015	ENSG00000117640	MTFR1L	chr1	+	25823620	25823748	25823643	25823748	25823345	25823439	4015	2,0,1,1,1,0	1,5,6,3,18,1	2,3,1,0,6,2	10,1,3,8,5,8	171	149	0.000878077	0.0300657	0.635,0.0,0.127,0.225,0.046,0.0	0.148,0.723,0.225,0.0,0.511,0.179	-0.126
4058	ENSG00000011021	CLCN6	chr1	+	11827088	11827221	11827114	11827221	11826155	11826214	4058	22,15,23,16,3,15	2,0,1,8,4,2	15,23,13,34,19,36	2,0,0,3,0,1	174	149	0.000149372	0.00869248	0.904,1.0,0.952,0.631,0.391,0.865	0.865,1.0,1.0,0.907,1.0,0.969	-0.166
4126	ENSG00000170298	LGALS9B	chr17	-	20452350	20452395	20452350	20452392	20453016	20453067	4126	6,4,5,5,3,5	34,66,41,37,69,72	17,39,7,10,40,14	54,87,25,20,90,22	151	149	2.11e-13	5.11e-10	0.148,0.056,0.107,0.118,0.041,0.064	0.237,0.307,0.216,0.33,0.305,0.386	-0.208
4193	ENSG00000236144	TMEM147-AS1	chr19	-	35541750	35542074	35541750	35541928	35542910	35543273	4193	9,7,15,5,16,7	0,0,0,2,1,0	17,17,16,8,18,36	6,2,2,1,2,1	294	149	5.04e-05	0.00390757	1.0,1.0,1.0,0.559,0.89,1.0	0.589,0.812,0.802,0.802,0.82,0.948	0.113
4233	ENSG00000161265	U2AF1L4	chr19	-	35742530	35742803	35742530	35742619	35743808	35743904	4233	74,65,38,52,116,48	4,5,12,8,2,5	83,92,125,64,98,124	2,0,4,0,6,9	298	149	0.000984741	0.0329538	0.902,0.867,0.613,0.765,0.967,0.828	0.954,1.0,0.94,1.0,0.891,0.873	-0.119
4235	ENSG00000161265	U2AF1L4	chr19	-	35744322	35744738	35744322	35744421	35745124	35745187	4235	30,20,16,19,42,29	12,12,3,4,14,2	20,36,26,14,33,26	2,0,1,2,3,0	298	149	2.38e-07	7e-05	0.556,0.455,0.727,0.704,0.6,0.879	0.833,1.0,0.929,0.778,0.846,1.0	-0.244
4236	ENSG00000161265	U2AF1L4	chr19	-	35744322	35744981	35744322	35744421	35745124	35745212	4236	16,22,26,29,25,31	12,12,3,4,14,2	20,27,18,14,22,34	2,0,1,2,3,0	298	149	7.28e-06	0.00100421	0.4,0.478,0.813,0.784,0.472,0.886	0.833,1.0,0.9,0.778,0.786,1.0	-0.244
4248	ENSG00000122490	SLC66A2	chr18	-	79949518	79949655	79949518	79949636	79950723	79951025	4248	6,0,2,1,0,1	0,2,0,1,2,2	10,3,2,2,8,3	0,0,0,0,1,0	167	149	0.00108868	0.0362603	1.0,0.0,1.0,0.472,0.0,0.308	1.0,1.0,1.0,1.0,0.877,1.0	-0.516
4267	ENSG00000185513	L3MBTL1	chr20	+	43515918	43516177	43516092	43516177	43515291	43515415	4267	2,3,4,0,1,2	7,2,5,7,2,9	0,0,0,3,0,0	7,2,4,13,9,11	298	149	0.000385406	0.0173335	0.125,0.429,0.286,0.0,0.2,0.1	0.0,0.0,0.0,0.103,0.0,0.0	0.173
4389	ENSG00000077157	PPP1R12B	chr1	+	202567777	202567831	202567780	202567831	202564442	202564547	4389	6,10,5,9,6,7	1,3,3,5,2,0	4,4,3,16,12,8	0,0,0,1,2,0	151	149	3.73e-07	9.74e-05	0.856,0.767,0.622,0.64,0.747,1.0	1.0,1.0,1.0,0.94,0.856,1.0	-0.194
4453	ENSG00000135637	CCDC142	chr2	-	74480955	74481086	74480955	74481065	74481222	74481372	4453	11,7,12,6,9,15	0,2,0,2,0,2	10,4,2,6,10,9	2,0,2,2,0,10	169	149	0.000854274	0.0296727	1.0,0.755,1.0,0.726,1.0,0.869	0.815,1.0,0.469,0.726,1.0,0.442	0.15
4648	ENSG00000125089	SH3TC1	chr4	+	8218244	8218347	8218270	8218347	8216110	8216257	4648	0,2,0,0,0,3	21,6,5,2,18,8	3,2,0,3,4,2	6,6,5,5,6,27	174	149	0.000516579	0.0218009	0.0,0.222,0.0,0.0,0.0,0.243	0.3,0.222,0.0,0.339,0.363,0.06	-0.137
4655	ENSG00000145020	AMT	chr3	-	49416821	49417367	49416821	49417309	49417614	49417718	4655	0,0,2,4,2,6	2,2,2,2,1,1	6,12,8,1,6,2	1,0,0,0,0,0	206	149	8.01e-08	2.78e-05	0.0,0.0,0.42,0.591,0.591,0.813	0.813,1.0,1.0,1.0,1.0,1.0	-0.566
4730	ENSG00000156802	ATAD2	chr8	-	123349284	123349444	123349284	123349421	123356388	123356477	4730	3,11,15,7,11,10	0,2,0,1,1,0	16,3,15,14,17,21	2,2,2,0,1,8	171	149	0.000401462	0.017717	1.0,0.827,1.0,0.859,0.906,1.0	0.875,0.567,0.867,1.0,0.937,0.696	0.108
4826	ENSG00000131591	C1orf159	chr1	-	1090352	1091374	1090352	1090428	1091471	1091565	4826	0,1,0,3,0,0	14,3,8,5,5,9	0,2,1,7,5,2	1,7,4,2,7,3	298	149	3.09e-06	0.000573539	0.0,0.143,0.0,0.231,0.0,0.0	0.0,0.125,0.111,0.636,0.263,0.25	-0.169
4885	ENSG00000168256	NKIRAS2	chr17	+	42022564	42022640	42022569	42022640	42022398	42022472	4885	7,5,22,19,12,8	0,0,1,0,2,1	2,7,6,9,11,12	0,2,0,5,5,0	153	149	0.000429909	0.0187382	1.0,1.0,0.955,1.0,0.854,0.886	1.0,0.773,1.0,0.637,0.682,1.0	0.1
5291	ENSG00000213199	ASIC3	chr7	+	151052553	151052754	151052573	151052754	151052415	151052474	5291	6,0,0,5,5,5	5,4,8,1,8,4	1,0,2,0,0,0	5,2,11,7,7,8	168	149	1.63e-07	5e-05	0.516,0.0,0.0,0.816,0.357,0.526	0.151,0.0,0.139,0.0,0.0,0.0	0.321
5354	ENSG00000169715	MT1E	chr16	+	56626465	56627112	56626879	56627112	56625780	56625879	5354	160,169,16,51,99,243	52,140,6,43,16,120	28,7,19,21,19,13	5,3,5,0,0,0	298	149	5.49e-05	0.00408246	0.606,0.376,0.571,0.372,0.756,0.503	0.737,0.538,0.655,1.0,1.0,1.0	-0.291
5381	ENSG00000055147	FAM114A2	chr5	-	154034743	154034967	154034743	154034946	154038856	154038910	5381	5,15,4,6,12,8	0,0,2,0,0,0	15,2,8,10,4,6	0,3,1,2,1,6	169	149	1.51e-05	0.00157283	1.0,1.0,0.638,1.0,1.0,1.0	1.0,0.37,0.876,0.815,0.779,0.469	0.221
5640	ENSG00000105204	DYRK1B	chr19	-	39826671	39826987	39826671	39826867	39827284	39827425	5640	22,15,22,12,3,17	8,9,8,20,3,4	7,9,19,12,11,13	15,14,15,27,16,20	268	149	0.00143331	0.0449805	0.605,0.481,0.605,0.25,0.357,0.703	0.206,0.263,0.413,0.198,0.277,0.265	0.23
5693	ENSG00000143379	SETDB1	chr1	+	150949366	150949525	150949369	150949525	150949121	150949278	5693	37,38,53,48,31,34	31,24,19,22,11,12	42,37,35,59,62,30	13,6,11,10,17,10	151	149	0.00112059	0.0369742	0.541,0.61,0.734,0.683,0.736,0.737	0.761,0.859,0.758,0.853,0.783,0.747	-0.12
5759	ENSG00000150433	TMEM218	chr11	-	125102131	125102351	125102131	125102317	125102733	125102809	5759	1,1,2,3,2,6	16,11,12,8,9,5	0,0,2,2,0,2	8,7,9,7,10,13	182	149	0.000767668	0.0279407	0.049,0.069,0.12,0.235,0.154,0.496	0.0,0.0,0.154,0.19,0.0,0.112	0.111
5781	ENSG00000114841	DNAH1	chr3	+	52399544	52399779	52399620	52399779	52398849	52399201	5781	30,15,9,10,19,7	0,2,0,0,1,0	24,11,18,26,34,13	3,8,2,2,2,1	224	149	1.15e-06	0.000271301	1.0,0.833,1.0,1.0,0.927,1.0	0.842,0.478,0.857,0.896,0.919,0.896	0.145
5790	ENSG00000149187	CELF1	chr11	-	47476845	47476959	47476845	47476956	47477296	47477425	5790	35,31,47,34,37,30	38,44,47,39,27,27	24,29,21,33,44,40	55,60,31,70,59,81	151	149	0.000176911	0.00988392	0.476,0.41,0.497,0.462,0.575,0.523	0.301,0.323,0.401,0.317,0.424,0.328	0.142
5802	ENSG00000116497	S100PBP	chr1	+	32827992	32828081	32827995	32828081	32826097	32826930	5802	15,19,13,18,26,13	4,2,6,5,7,0	15,3,21,17,16,25	9,6,9,17,8,9	151	149	0.00155758	0.0474056	0.787,0.904,0.681,0.78,0.786,1.0	0.622,0.33,0.697,0.497,0.664,0.733	0.233
5864	ENSG00000161813	LARP4	chr12	+	50428916	50429090	50428934	50429090	50427761	50427909	5864	0,1,3,2,5,2	4,9,12,13,5,16	0,0,1,0,0,0	9,1,4,8,15,9	166	149	2.89e-05	0.00271866	0.0,0.091,0.183,0.121,0.473,0.101	0.0,0.0,0.183,0.0,0.0,0.0	0.131
6147	ENSG00000073331	ALPK1	chr4	+	112377677	112377898	112377729	112377898	112315800	112315852	6147	9,12,6,6,3,2	16,1,0,1,7,3	4,4,1,1,6,7	0,0,0,0,4,0	200	149	1.23e-05	0.00138111	0.295,0.899,1.0,0.817,0.242,0.332	1.0,1.0,1.0,1.0,0.528,1.0	-0.324
6174	ENSG00000089685	BIRC5	chr17	+	78215965	78216781	78216663	78216781	78214679	78214789	6174	0,3,2,6,6,1	1,7,2,20,9,2	0,2,0,0,0,2	2,4,1,4,8,7	298	149	1.11e-05	0.00126435	0.0,0.176,0.333,0.13,0.25,0.2	0.0,0.2,0.0,0.0,0.0,0.125	0.127
6382	ENSG00000172113	NME6	chr3	-	48296118	48296236	48296118	48296158	48296726	48296829	6382	5,4,8,2,1,2	34,17,29,14,41,29	23,5,4,6,5,15	21,22,17,21,11,8	226	149	2.69e-05	0.00256486	0.088,0.134,0.154,0.086,0.016,0.043	0.419,0.13,0.134,0.159,0.231,0.553	-0.184
6514	ENSG00000168487	BMP1	chr8	+	22201117	22201928	22201802	22201928	22197239	22197420	6514	1,0,1,1,4,1	8,6,9,7,4,2	2,10,12,6,4,7	14,8,3,10,8,7	298	149	0.000136138	0.00810487	0.059,0.0,0.053,0.067,0.333,0.2	0.067,0.385,0.667,0.231,0.2,0.333	-0.195
6929	ENSG00000044090	CUL7	chr6	-	43038266	43038472	43038266	43038461	43038565	43038692	6929	21,20,10,30,23,16	1,0,0,1,0,2	14,8,10,15,23,10	2,1,2,2,4,4	159	149	9.85e-06	0.00122025	0.952,1.0,1.0,0.966,1.0,0.882	0.868,0.882,0.824,0.875,0.843,0.701	0.135
7098	ENSG00000184988	TMEM106A	chr17	+	43212204	43212394	43212226	43212394	43211874	43211922	7098	0,2,2,2,0,3	31,11,11,13,32,11	2,2,1,7,6,4	15,5,7,13,8,20	170	149	0.000304991	0.014462	0.0,0.137,0.137,0.119,0.0,0.193	0.105,0.26,0.111,0.321,0.397,0.149	-0.126
7206	ENSG00000178038	ALS2CL	chr3	-	46681499	46681598	46681499	46681573	46682028	46682094	7206	12,2,3,13,4,14	0,0,2,0,0,0	5,4,21,11,10,8	9,0,2,0,2,3	173	149	7.3e-06	0.00100421	1.0,1.0,0.564,1.0,1.0,1.0	0.324,1.0,0.9,1.0,0.812,0.697	0.138
7274	ENSG00000091640	SPAG7	chr17	-	4960021	4960190	4960021	4960111	4960458	4960547	7274	2,2,4,5,2,1	4,1,2,3,2,4	1,1,1,2,4,2	3,0,0,0,1,0	227	149	9.79e-06	0.00122025	0.247,0.568,0.568,0.522,0.396,0.141	0.18,1.0,1.0,1.0,0.724,1.0	-0.41
7364	ENSG00000130731	METTL26	chr16	-	634888	635063	634888	634956	635280	635340	7364	43,34,38,40,42,42	36,54,51,46,91,36	48,85,88,55,74,83	41,57,68,44,57,66	255	149	0.000708438	0.0266734	0.411,0.269,0.303,0.337,0.212,0.405	0.406,0.466,0.431,0.422,0.431,0.424	-0.107
7497	ENSG00000139428	MMAB	chr12	-	109561039	109561329	109561039	109561104	109561419	109561517	7497	6,4,1,9,4,0	20,19,26,28,16,13	13,9,7,5,7,7	11,16,27,7,10,17	298	149	0.000253119	0.0130302	0.13,0.095,0.019,0.138,0.111,0.0	0.371,0.22,0.115,0.263,0.259,0.171	-0.151
7713	ENSG00000090661	CERS4	chr19	+	8251043	8251249	8251109	8251249	8210705	8210862	7713	13,4,12,7,4,2	0,0,1,0,0,0	3,7,2,12,10,7	2,4,2,3,1,0	214	149	1.42e-06	0.000313283	1.0,1.0,0.893,1.0,1.0,1.0	0.511,0.549,0.41,0.736,0.874,1.0	0.302
7828	ENSG00000121073	SLC35B1	chr17	-	49706203	49706334	49706203	49706309	49706964	49707068	7828	72,82,69,69,85,94	15,31,38,32,28,24	51,30,28,47,84,66	36,21,25,38,32,48	173	149	0.00027372	0.0137696	0.805,0.695,0.61,0.65,0.723,0.771	0.55,0.552,0.491,0.516,0.693,0.542	0.152
7979	ENSG00000151651	ADAM8	chr10	-	133267928	133268118	133267928	133268066	133269444	133269529	7979	36,15,2,11,10,2	12,4,12,0,11,4	3,3,4,2,2,2	8,6,6,8,11,6	200	149	0.00113245	0.0370197	0.691,0.736,0.11,1.0,0.404,0.271	0.218,0.271,0.332,0.157,0.119,0.199	0.319
8023	ENSG00000133731	IMPA1	chr8	-	81676233	81676279	81676233	81676265	81679125	81679230	8023	6,21,5,11,21,10	6,2,0,6,1,0	11,3,20,2,18,14	0,0,0,0,0,0	162	149	3.21e-06	0.000580986	0.479,0.906,1.0,0.628,0.951,1.0	1.0,1.0,1.0,1.0,1.0,1.0	-0.173
8068	ENSG00000126768	TIMM17B	chrX	-	48895351	48895501	48895351	48895454	48896758	48896858	8068	26,5,19,18,19,10	0,2,3,0,0,0	16,29,15,7,6,14	2,8,3,3,1,0	195	149	0.000102918	0.006431	1.0,0.656,0.829,1.0,1.0,1.0	0.859,0.735,0.793,0.641,0.821,1.0	0.106
8069	ENSG00000126768	TIMM17B	chrX	-	48895351	48895972	48895351	48895454	48896758	48896858	8069	3,11,5,10,19,5	0,2,3,0,0,0	10,8,6,1,3,6	2,8,3,3,1,0	298	149	3.08e-05	0.00282276	1.0,0.733,0.455,1.0,1.0,1.0	0.714,0.333,0.5,0.143,0.6,1.0	0.316
8317	ENSG00000183506	PI4KAP2	chr22	-	21486799	21486975	21486799	21486927	21487564	21487672	8317	10,2,0,3,4,3	23,17,8,10,26,10	0,0,1,0,0,0	40,14,20,49,16,18	196	149	9.02e-10	9.09e-07	0.248,0.082,0.0,0.186,0.105,0.186	0.0,0.0,0.037,0.0,0.0,0.0	0.128
8398	ENSG00000172046	USP19	chr3	-	49115723	49115944	49115723	49115938	49116046	49116162	8398	46,43,79,51,32,32	49,25,41,19,28,22	43,52,30,71,34,64	17,11,10,16,26,17	154	149	0.00149129	0.0463876	0.476,0.625,0.651,0.722,0.525,0.585	0.71,0.821,0.744,0.811,0.559,0.785	-0.141
8472	ENSG00000187607	ZNF286A	chr17	+	15700047	15700366	15700134	15700366	15699576	15699777	8472	1,2,2,2,5,4	0,0,0,0,0,1	2,5,5,3,0,2	4,3,0,1,1,0	235	149	0.00124191	0.0400417	1.0,1.0,1.0,1.0,1.0,0.717	0.241,0.514,1.0,0.655,0.0,1.0	0.384
8555	ENSG00000174669	SLC29A2	chr11	-	66366125	66366231	66366125	66366191	66366430	66366564	8555	6,18,6,8,1,9	0,3,2,7,0,1	18,19,16,14,23,18	10,12,22,11,13,11	188	149	0.00162093	0.0489119	1.0,0.826,0.704,0.475,1.0,0.877	0.588,0.557,0.366,0.502,0.584,0.565	0.287
8744	ENSG00000147099	HDAC8	chrX	-	72329567	72330876	72329567	72330076	72351732	72351838	8744	0,1,0,0,3,0	13,4,6,5,12,16	2,3,1,2,4,1	3,2,2,3,5,6	298	149	1.38e-05	0.00151975	0.0,0.111,0.0,0.0,0.111,0.0	0.25,0.429,0.2,0.25,0.286,0.077	-0.212
8951	ENSG00000081014	AP4E1	chr15	+	50934535	50934697	50934623	50934697	50930804	50930971	8951	14,0,4,0,0,0	4,6,6,8,2,5	0,0,0,0,0,0	2,2,6,4,8,5	236	149	0.000857275	0.0296727	0.688,0.0,0.296,0.0,0.0,0.0	0.0,0.0,0.0,0.0,0.0,0.0	0.164
9063	ENSG00000129292	PHF20L1	chr8	+	132799082	132799172	132799094	132799172	132798771	132798860	9063	2,3,6,3,0,2	7,4,8,4,1,1	6,6,10,4,2,6	1,1,1,2,0,7	160	149	0.000629431	0.0246912	0.21,0.411,0.411,0.411,0.0,0.651	0.848,0.848,0.903,0.651,1.0,0.444	-0.433
9242	ENSG00000164327	RICTOR	chr5	-	38945490	38945724	38945490	38945610	38946467	38946552	9242	45,43,40,25,25,17	11,3,7,0,4,1	13,15,18,32,57,46	0,0,1,2,0,0	262	149	9.43e-09	6.66e-06	0.699,0.891,0.765,1.0,0.78,0.906	1.0,1.0,0.911,0.901,1.0,1.0	-0.129
9627	ENSG00000167613	LAIR1	chr19	-	54364294	54364486	54364294	54364330	54365029	54365099	9627	9,10,28,18,22,17	10,8,2,3,12,4	23,25,19,26,16,34	3,0,2,0,2,3	298	149	1.06e-05	0.00124567	0.31,0.385,0.875,0.75,0.478,0.68	0.793,1.0,0.826,1.0,0.8,0.85	-0.298
9729	ENSG00000099797	TECR	chr19	+	14563140	14563257	14563173	14563257	14562524	14562575	9729	0,0,1,0,3,0	15,24,14,23,22,14	0,4,9,3,1,7	14,6,14,19,11,22	181	149	8.28e-08	2.78e-05	0.0,0.0,0.056,0.0,0.101,0.0	0.0,0.354,0.346,0.115,0.07,0.208	-0.156
9773	ENSG00000255152	MSH5-SAPCD1	chr6	+	31761749	31761865	31761817	31761865	31761471	31761615	9773	0,1,0,0,0,0	21,15,11,20,16,9	3,3,0,3,2,3	10,11,23,14,7,28	216	149	0.000116811	0.00711039	0.0,0.044,0.0,0.0,0.0,0.0	0.171,0.158,0.0,0.129,0.165,0.069	-0.108
9935	ENSG00000114745	GORASP1	chr3	-	39100304	39100877	39100304	39100454	39101015	39101102	9935	46,21,29,21,27,25	6,5,3,1,19,8	29,29,21,22,43,52	1,0,5,2,2,2	298	149	0.000222203	0.0118214	0.793,0.677,0.829,0.913,0.415,0.61	0.935,1.0,0.677,0.846,0.915,0.929	-0.177
10031	ENSG00000165905	LARGE2	chr11	+	45927314	45927593	45927444	45927593	45926710	45926871	10031	1,0,2,6,2,4	0,2,0,0,0,0	10,23,8,15,12,29	4,1,7,2,0,6	278	149	5.04e-05	0.00390757	1.0,0.0,1.0,1.0,1.0,1.0	0.573,0.925,0.38,0.801,1.0,0.721	0.1
10357	ENSG00000116922	C1orf109	chr1	-	37683318	37683441	37683318	37683437	37686272	37686452	10357	0,5,0,0,0,0	8,10,7,8,9,7	6,1,1,5,4,5	17,13,13,7,22,3	152	149	3.67e-05	0.0031575	0.0,0.329,0.0,0.0,0.0,0.0	0.257,0.07,0.07,0.412,0.151,0.62	-0.209
10486	ENSG00000013306	SLC25A39	chr17	-	44322418	44322552	44322418	44322528	44323283	44323343	10486	18,3,10,7,3,8	0,0,1,0,2,2	6,6,13,6,7,2	6,4,1,5,10,0	172	149	4.07e-06	0.00068457	1.0,1.0,0.897,1.0,0.565,0.776	0.464,0.565,0.918,0.51,0.377,1.0	0.234
10693	ENSG00000122512	PMS2	chr7	-	5999107	5999275	5999107	5999226	6002452	6002636	10693	9,23,7,7,12,12	3,6,1,6,4,0	18,12,24,19,8,6	0,0,0,0,0,13	197	149	0.000715385	0.0267266	0.694,0.744,0.841,0.469,0.694,1.0	1.0,1.0,1.0,1.0,1.0,0.259	-0.136
11048	ENSG00000135336	ORC3	chr6	+	87656902	87656982	87656905	87656982	87653115	87653249	11048	0,6,3,3,6,0	14,19,2,6,19,7	11,6,1,4,13,18	4,2,8,6,5,8	151	149	0.000281056	0.0139756	0.0,0.238,0.597,0.33,0.238,0.0	0.731,0.747,0.11,0.397,0.72,0.689	-0.332
11164	ENSG00000162302	RPS6KA4	chr11	+	64368485	64368601	64368488	64368601	64368131	64368260	11164	1,0,0,1,1,0	15,9,9,6,7,10	1,8,4,1,0,0	7,11,2,8,11,21	151	149	0.000445057	0.019255	0.062,0.0,0.0,0.141,0.124,0.0	0.124,0.418,0.664,0.11,0.0,0.0	-0.165
11386	ENSG00000196998	WDR45	chrX	-	49076644	49076753	49076644	49076750	49077836	49077911	11386	5,1,3,0,1,0	17,30,22,22,32,7	4,6,2,1,9,5	6,15,17,28,19,20	151	149	0.000292596	0.0142484	0.225,0.032,0.119,0.0,0.03,0.0	0.397,0.283,0.104,0.034,0.319,0.198	-0.155
11491	ENSG00000164985	PSIP1	chr9	-	15470635	15471311	15470635	15471231	15472631	15472750	11491	0,1,3,0,2,0	13,12,10,13,10,5	4,0,2,2,12,0	7,8,5,15,8,8	228	149	0.000187839	0.0102817	0.0,0.052,0.164,0.0,0.116,0.0	0.272,0.0,0.207,0.08,0.495,0.0	-0.12

## Sheet: A5SS
ID	GeneID	geneSymbol	chr	strand	longExonStart_0base	longExonEnd	shortES	shortEE	flankingES	flankingEE	ID	IJC_SAMPLE_1	SJC_SAMPLE_1	IJC_SAMPLE_2	SJC_SAMPLE_2	IncFormLen	SkipFormLen	PValue	FDR	IncLevel1	IncLevel2	IncLevelDifference
88	ENSG00000105486	LIG1	chr19	-	48120166	48121322	48121169	48121322	48119136	48119190	88	11,4,9,11,22,22	18,18,18,25,37,20	42,28,35,31,25,39	12,14,32,14,38,24	298	149	4.83e-05	0.00451775	0.234,0.1,0.2,0.18,0.229,0.355	0.636,0.5,0.354,0.525,0.248,0.448	-0.235
249	ENSG00000177595	PIDD1	chr11	-	800984	801120	801001	801120	800761	800912	249	34,8,11,14,26,10	0,0,2,1,2,3	13,13,26,27,27,16	3,6,6,4,4,7	165	149	0.000138204	0.0092638	1.0,1.0,0.832,0.927,0.922,0.751	0.796,0.662,0.796,0.859,0.859,0.674	0.131
339	ENSG00000160781	PAQR6	chr1	-	156244689	156244911	156244760	156244911	156243320	156244403	339	2,4,6,0,0,7	28,6,2,11,22,7	0,0,0,2,2,1	6,1,1,7,24,12	219	149	0.000251471	0.0134447	0.046,0.312,0.671,0.0,0.0,0.405	0.0,0.0,0.0,0.163,0.054,0.054	0.194
623	ENSG00000106268	NUDT1	chr7	+	2242904	2243048	2242904	2242975	2244562	2244726	623	0,0,0,0,1,0	3,7,8,8,25,2	3,1,2,0,3,1	4,8,8,2,1,1	221	149	0.00139877	0.0490772	0.0,0.0,0.0,0.0,0.026,0.0	0.336,0.078,0.144,0.0,0.669,0.403	-0.267
641	ENSG00000148187	MRRF	chr9	+	122285168	122285946	122285168	122285287	122286038	122286166	641	18,8,18,16,35,13	4,0,2,4,2,0	15,30,12,19,12,5	0,0,0,4,0,0	298	149	6.36e-05	0.00528557	0.692,1.0,0.818,0.667,0.897,1.0	1.0,1.0,1.0,0.704,1.0,1.0	-0.105
863	ENSG00000135912	TTLL4	chr2	+	218747596	218747738	218747596	218747725	218748104	218748227	863	8,6,1,2,8,5	29,15,26,34,20,44	6,0,0,1,0,0	31,9,15,30,15,51	161	149	4.86e-06	0.00070431	0.203,0.27,0.034,0.052,0.27,0.095	0.152,0.0,0.0,0.03,0.0,0.0	0.124
1183	ENSG00000148660	CAMK2G	chr10	-	73825278	73825347	73825320	73825347	73824039	73824084	1183	140,65,97,81,48,59	14,1,8,5,4,3	75,56,94,82,81,85	10,22,7,13,16,11	190	149	8.71e-05	0.00674455	0.887,0.981,0.905,0.927,0.904,0.939	0.855,0.666,0.913,0.832,0.799,0.858	0.103
1316	ENSG00000116127	ALMS1	chr2	+	73489633	73491498	73489633	73490158	73519774	73520016	1316	2,3,9,4,4,2	0,0,0,0,0,0	14,3,4,20,12,2	7,0,1,6,1,0	298	149	2.42e-08	1.55e-05	1.0,1.0,1.0,1.0,1.0,1.0	0.5,1.0,0.667,0.625,0.857,1.0	0.225
1341	ENSG00000164674	SYTL3	chr6	+	158662749	158663378	158662749	158662812	158665394	158665613	1341	50,99,77,55,58,48	2,4,17,6,10,3	74,47,21,74,68,50	2,0,0,1,2,3	298	149	3.63e-07	0.000107136	0.926,0.925,0.694,0.821,0.744,0.889	0.949,1.0,1.0,0.974,0.944,0.893	-0.127
1477	ENSG00000071564	TCF3	chr19	-	1615284	1615821	1615685	1615821	1612206	1612430	1477	7,11,4,6,4,2	4,9,6,11,10,9	1,3,2,3,4,4	11,5,28,25,7,7	298	149	0.00142433	0.0495865	0.467,0.379,0.25,0.214,0.167,0.1	0.043,0.231,0.034,0.057,0.222,0.222	0.128
1523	ENSG00000100577	GSTZ1	chr14	+	77327471	77328037	77327471	77327552	77329122	77329201	1523	40,26,14,10,24,20	0,0,0,0,0,0	20,16,9,16,28,40	5,11,1,0,1,2	298	149	6.89e-09	6.19e-06	1.0,1.0,1.0,1.0,1.0,1.0	0.667,0.421,0.818,1.0,0.933,0.909	0.209
1760	ENSG00000086848	ALG9	chr11	-	111870227	111870370	111870231	111870370	111868601	111868736	1760	1,2,6,2,8,6	15,7,16,12,27,5	1,2,0,0,3,0	28,11,13,25,15,11	152	149	1.68e-06	0.00034336	0.061,0.219,0.269,0.14,0.225,0.541	0.034,0.151,0.0,0.0,0.164,0.0	0.184
2183	ENSG00000174547	MRPL11	chr11	-	66438631	66438848	66438709	66438848	66438163	66438259	2183	94,66,65,77,141,75	10,8,9,9,15,4	72,96,100,54,113,107	36,49,31,33,11,20	226	149	7.05e-07	0.000166653	0.861,0.845,0.826,0.849,0.861,0.925	0.569,0.564,0.68,0.519,0.871,0.779	0.197
2287	ENSG00000147044	CASK	chrX	-	41853096	41853227	41853114	41853227	41787177	41787283	2287	2,1,1,1,6,2	19,10,9,11,4,19	4,0,0,0,0,0	21,10,8,18,18,22	166	149	0.000118994	0.00835006	0.086,0.082,0.091,0.075,0.574,0.086	0.146,0.0,0.0,0.0,0.0,0.0	0.141
2668	ENSG00000111653	ING4	chr12	-	6652935	6653050	6652944	6653050	6652661	6652770	2668	57,15,35,50,60,33	8,4,12,1,16,15	55,47,64,62,59,52	9,6,1,4,4,8	157	149	0.0011294	0.042268	0.871,0.781,0.735,0.979,0.781,0.676	0.853,0.881,0.984,0.936,0.933,0.861	-0.104
2727	ENSG00000104731	KLHDC4	chr16	-	87756398	87756477	87756421	87756477	87755193	87755292	2727	40,80,70,30,28,29	0,8,2,3,0,2	49,29,29,49,52,47	8,6,7,14,7,5	171	149	3.38e-06	0.000523877	1.0,0.897,0.968,0.897,1.0,0.927	0.842,0.808,0.783,0.753,0.866,0.891	0.124
2803	ENSG00000157184	CPT2	chr1	+	53210014	53211319	53210014	53211250	53213263	53214178	2803	29,29,37,45,40,84	0,0,0,2,4,4	45,42,27,18,17,65	1,8,6,0,7,8	217	149	6.69e-05	0.00546237	1.0,1.0,1.0,0.939,0.873,0.935	0.969,0.783,0.755,1.0,0.625,0.848	0.128
3386	ENSG00000048991	R3HDM1	chr2	+	135641535	135641790	135641535	135641604	135645378	135645527	3386	7,2,15,2,6,10	0,1,2,0,0,2	3,5,3,9,1,0	0,1,0,3,6,4	298	149	0.00014306	0.00944824	1.0,0.5,0.789,1.0,1.0,0.714	1.0,0.714,1.0,0.6,0.077,0.0	0.269
3467	ENSG00000244754	N4BP2L2	chr13	-	32538617	32538825	32538682	32538825	32533544	32537027	3467	99,112,123,97,106,94	87,79,99,69,70,115	129,96,71,146,111,80	44,31,31,77,60,68	213	149	0.00045759	0.021632	0.443,0.498,0.465,0.496,0.514,0.364	0.672,0.684,0.616,0.57,0.564,0.451	-0.129
3776	ENSG00000152556	PFKM	chr12	+	48134942	48135383	48134942	48135038	48137720	48137846	3776	9,12,12,14,15,15	0,1,1,0,2,0	26,5,7,23,14,14	4,2,0,2,4,16	298	149	6.51e-07	0.000166653	1.0,0.857,0.857,1.0,0.789,1.0	0.765,0.556,1.0,0.852,0.636,0.304	0.232
3801	ENSG00000125871	MGME1	chr20	+	17969800	17970370	17969800	17970130	17975683	17975903	3801	3,17,12,14,12,14	0,0,0,0,2,0	18,7,5,6,23,24	0,2,0,2,4,4	298	149	2.82e-05	0.00281627	1.0,1.0,1.0,1.0,0.75,1.0	1.0,0.636,1.0,0.6,0.742,0.75	0.17
3855	ENSG00000146556	WASH2P	chr2	+	113596380	113596582	113596380	113596578	113596670	113596829	3855	4,0,1,0,0,0	13,9,17,3,15,7	1,4,0,4,0,5	25,8,18,15,18,9	152	149	0.000234874	0.0133521	0.232,0.0,0.055,0.0,0.0,0.0	0.038,0.329,0.0,0.207,0.0,0.353	-0.107
3896	ENSG00000150433	TMEM218	chr11	-	125102636	125102809	125102733	125102809	125102131	125102351	3896	12,3,13,12,6,10	1,1,2,3,2,6	8,15,13,11,6,16	0,0,2,2,0,2	245	149	0.000182409	0.0110703	0.879,0.646,0.798,0.709,0.646,0.503	1.0,1.0,0.798,0.77,1.0,0.83	-0.203
3918	ENSG00000161944	ASGR2	chr17	-	7108756	7108888	7108771	7108888	7108461	7108557	3918	0,0,0,0,0,0	76,55,49,29,50,66	12,2,4,8,6,26	38,8,27,11,28,41	163	149	0	0	0.0,0.0,0.0,0.0,0.0,0.0	0.224,0.186,0.119,0.399,0.164,0.367	-0.243
3954	ENSG00000170832	USP32	chr17	-	60219627	60219787	60219669	60219787	60214619	60214774	3954	53,6,17,11,9,17	34,23,33,20,31,19	5,0,2,9,6,6	13,15,9,35,30,36	190	149	8.13e-05	0.00640635	0.55,0.17,0.288,0.301,0.185,0.412	0.232,0.0,0.148,0.168,0.136,0.116	0.184
3965	ENSG00000214719	AC005562.1	chr17	+	30631754	30631979	30631754	30631895	30633097	30633390	3965	8,5,6,1,15,11	0,3,3,0,1,3	13,1,8,3,2,9	1,0,1,0,0,0	232	149	0.00034148	0.0170399	1.0,0.517,0.562,1.0,0.906,0.702	0.893,1.0,0.837,1.0,1.0,1.0	-0.174
4108	ENSG00000185920	PTCH1	chr9	-	95449840	95453620	95453477	95453620	95449068	95449323	4108	23,23,33,20,18,3	0,0,0,0,2,0	17,3,17,46,35,23	0,3,2,12,6,0	298	149	2.04e-07	6.54e-05	1.0,1.0,1.0,1.0,0.818,1.0	1.0,0.333,0.81,0.657,0.745,1.0	0.212
4370	ENSG00000127586	CHTF18	chr16	+	788623	788775	788623	788756	788930	789125	4370	11,13,14,18,22,2	5,1,1,4,4,0	19,25,26,18,15,10	0,0,0,0,4,0	167	149	1.55e-06	0.000331497	0.662,0.921,0.926,0.801,0.831,1.0	1.0,1.0,1.0,1.0,0.77,1.0	-0.105
4470	ENSG00000048052	HDAC9	chr7	+	18591515	18591642	18591515	18591636	18593907	18594029	4470	24,33,25,26,14,23	4,1,7,11,4,6	71,26,23,43,29,36	4,3,5,0,2,4	154	149	0.00069083	0.0289955	0.853,0.97,0.776,0.696,0.772,0.788	0.945,0.893,0.817,1.0,0.933,0.897	-0.105
4652	ENSG00000106479	ZNF862	chr7	+	149838374	149838635	149838374	149838461	149844624	149844736	4652	1,4,3,5,3,1	6,4,0,3,3,0	2,1,6,3,4,6	1,1,0,1,0,1	298	149	1.52e-05	0.00162241	0.077,0.333,1.0,0.455,0.333,1.0	0.5,0.333,1.0,0.6,1.0,0.75	-0.164
4891	ENSG00000179818	PCBP1-AS1	chr2	-	70086123	70086273	70086251	70086273	70085546	70085624	4891	7,12,1,11,10,4	1,0,0,0,0,3	2,1,18,6,11,4	9,0,3,0,0,6	276	149	0.000618972	0.0269884	0.791,1.0,1.0,1.0,1.0,0.419	0.107,1.0,0.764,1.0,1.0,0.265	0.179
4896	ENSG00000170271	FAXDC2	chr5	-	154823307	154823592	154823386	154823592	154822471	154822577	4896	2,12,2,1,12,7	43,65,21,43,47,115	6,6,8,2,9,12	9,20,16,32,32,51	227	149	0.000939061	0.0373214	0.03,0.108,0.059,0.015,0.144,0.038	0.304,0.165,0.247,0.039,0.156,0.134	-0.108
4918	ENSG00000162923	WDR26	chr1	-	224431476	224431581	224431524	224431581	224424517	224424719	4918	25,21,19,21,24,15	3,0,0,0,1,0	25,11,14,24,31,12	6,0,1,4,6,5	196	149	1.71e-07	6.38e-05	0.864,1.0,1.0,1.0,0.948,1.0	0.76,1.0,0.914,0.82,0.797,0.646	0.146
5151	ENSG00000103415	HMOX2	chr16	+	4483636	4483754	4483636	4483738	4505483	4505610	5151	5,20,24,8,16,11	2,0,4,2,4,4	15,18,20,29,11,25	0,0,0,0,0,1	164	149	6.76e-08	3.37e-05	0.694,1.0,0.845,0.784,0.784,0.714	1.0,1.0,1.0,1.0,1.0,0.958	-0.19
5166	ENSG00000047849	MAP4	chr3	-	47870812	47871105	47870857	47871105	47857430	47857512	5166	16,15,10,12,9,9	0,2,0,0,0,2	23,5,3,14,14,12	1,2,4,4,3,1	193	149	4.4e-06	0.000658883	1.0,0.853,1.0,1.0,1.0,0.776	0.947,0.659,0.367,0.73,0.783,0.903	0.207
5402	ENSG00000143578	CREB3L4	chr1	+	153968521	153968699	153968521	153968639	153968929	153969176	5402	4,2,4,5,11,4	7,7,3,8,6,7	8,9,5,8,5,7	2,0,0,4,10,0	208	149	0.000293235	0.0152756	0.29,0.17,0.489,0.309,0.568,0.29	0.741,1.0,1.0,0.589,0.264,1.0	-0.413
5536	ENSG00000158473	CD1D	chr1	+	158180894	158181162	158180894	158181050	158181489	158181721	5536	3,1,8,3,2,3	9,1,6,0,3,7	0,0,0,1,0,4	2,5,2,2,5,3	260	149	0.000105859	0.00779369	0.16,0.364,0.433,1.0,0.276,0.197	0.0,0.0,0.0,0.223,0.0,0.433	0.296
5586	ENSG00000187266	EPOR	chr19	-	11382846	11383232	11383096	11383232	11381929	11382105	5586	2,2,1,1,7,13	1,11,6,5,12,8	1,0,1,0,1,0	2,3,3,4,4,10	298	149	9.78e-07	0.000219522	0.5,0.083,0.077,0.091,0.226,0.448	0.2,0.0,0.143,0.0,0.111,0.0	0.162
5743	ENSG00000223959	AFG3L1P	chr16	+	89984530	89984617	89984530	89984599	89988851	89988951	5743	0,0,3,3,1,2	7,1,2,2,6,6	4,0,1,2,4,16	2,4,0,0,1,2	166	149	0.000238582	0.0133699	0.0,0.0,0.574,0.574,0.13,0.23	0.642,0.0,1.0,1.0,0.782,0.878	-0.466
6007	ENSG00000110274	CEP164	chr11	+	117380613	117380714	117380613	117380705	117381700	117381868	6007	6,5,5,3,8,3	34,21,29,9,26,19	5,0,1,0,2,4	27,17,14,27,50,31	157	149	0.000274701	0.0145139	0.143,0.184,0.141,0.24,0.226,0.13	0.149,0.0,0.063,0.0,0.037,0.109	0.118
6143	ENSG00000075407	ZNF37A	chr10	+	38095537	38095633	38095537	38095629	38095743	38095804	6143	2,7,6,4,0,4	7,10,10,4,7,0	1,0,0,0,2,0	5,2,5,6,10,2	152	149	1.55e-07	6.34e-05	0.219,0.407,0.37,0.495,0.0,1.0	0.164,0.0,0.0,0.0,0.164,0.0	0.361
6281	ENSG00000079819	EPB41L2	chr6	-	130869562	130870126	130869811	130870126	130867458	130867581	6281	9,3,10,21,16,9	2,0,0,0,0,3	14,3,8,18,12,18	7,2,4,1,0,0	298	149	0.000706172	0.029365	0.692,1.0,1.0,1.0,1.0,0.6	0.5,0.429,0.5,0.9,1.0,1.0	0.16
6376	ENSG00000152061	RABGAP1L	chr1	+	174219124	174219295	174219124	174219184	174220971	174221164	6376	47,37,39,42,23,18	5,0,6,3,2,1	26,14,15,46,44,23	5,13,3,11,12,4	259	149	5.44e-05	0.00488362	0.844,1.0,0.789,0.89,0.869,0.912	0.749,0.383,0.742,0.706,0.678,0.768	0.213
6442	ENSG00000169696	ASPSCR1	chr17	+	82016940	82017113	82016940	82017088	82017308	82017403	6442	25,10,24,21,15,25	1,2,0,0,0,0	19,40,39,18,36,16	2,4,5,1,4,9	173	149	1.4e-07	6.27e-05	0.956,0.812,1.0,1.0,1.0,1.0	0.891,0.896,0.87,0.939,0.886,0.605	0.113
6571	ENSG00000008517	IL32	chr16	+	3067376	3067613	3067376	3067415	3068179	3068239	6571	54,117,129,22,111,25	5,12,2,18,15,6	98,91,184,183,83,104	5,6,4,10,6,5	298	149	0.00110831	0.0421817	0.844,0.83,0.97,0.379,0.787,0.676	0.907,0.883,0.958,0.901,0.874,0.912	-0.158
6621	ENSG00000165948	IFI27L1	chr14	+	94101813	94102059	94101813	94101975	94102476	94102709	6621	7,3,0,4,15,4	3,10,4,20,38,12	0,0,2,2,0,0	2,9,6,11,9,5	232	149	2.58e-06	0.000472334	0.6,0.162,0.0,0.114,0.202,0.176	0.0,0.0,0.176,0.105,0.0,0.0	0.162
6801	ENSG00000146094	DOK3	chr5	-	177509757	177509857	177509801	177509857	177509474	177509657	6801	58,6,18,21,18,28	8,10,16,4,7,1	15,5,10,9,12,22	0,3,0,1,0,3	192	149	0.000175214	0.010837	0.849,0.318,0.466,0.803,0.666,0.956	1.0,0.564,1.0,0.875,1.0,0.851	-0.205
6876	ENSG00000164970	FAM219A	chr9	-	34405864	34405964	34405915	34405964	34402704	34402807	6876	21,11,10,5,5,6	7,2,9,3,15,3	6,7,4,4,8,2	26,9,6,13,15,17	199	149	0.000153747	0.0100069	0.692,0.805,0.454,0.555,0.2,0.6	0.147,0.368,0.333,0.187,0.285,0.081	0.318
6969	ENSG00000173230	GOLGB1	chr3	-	121730847	121730973	121730875	121730973	121729864	121730017	6969	1,1,5,1,0,2	30,25,22,19,31,14	6,8,4,5,7,0	19,6,6,21,17,20	176	149	1.42e-05	0.00155449	0.027,0.033,0.161,0.043,0.0,0.108	0.211,0.53,0.361,0.168,0.258,0.0	-0.193
7001	ENSG00000095564	BTAF1	chr10	+	91959064	91959282	91959064	91959154	91959784	91959880	7001	41,37,73,61,50,51	7,18,12,8,11,7	62,39,47,91,88,71	8,2,5,5,3,9	276	149	0.000245764	0.0134447	0.76,0.526,0.767,0.805,0.71,0.797	0.807,0.913,0.835,0.908,0.941,0.81	-0.142
7087	ENSG00000183486	MX2	chr21	+	41363268	41363416	41363268	41363389	41364403	41364666	7087	7,2,2,4,17,4	0,9,4,0,26,5	2,1,4,2,8,1	0,1,0,0,2,1	175	149	1.08e-05	0.00121393	1.0,0.159,0.299,1.0,0.358,0.405	1.0,0.46,1.0,1.0,0.773,0.46	-0.245
7358	ENSG00000140474	ULK3	chr15	-	74837750	74837798	74837756	74837798	74837368	74837435	7358	60,76,128,72,124,62	40,0,0,0,0,0	0,50,78,125,50,147	83,45,57,0,77,24	154	149	3.41e-09	3.83e-06	0.592,1.0,1.0,1.0,1.0,1.0	0.0,0.518,0.57,1.0,0.386,0.856	0.377
7472	ENSG00000105483	CARD8	chr19	-	48232452	48234543	48234402	48234543	48231659	48231810	7472	100,73,96,20,58,65	20,5,15,3,31,9	83,52,24,94,130,40	2,0,2,12,5,8	298	149	0.000323248	0.0163113	0.714,0.88,0.762,0.769,0.483,0.783	0.954,1.0,0.857,0.797,0.929,0.714	-0.143

## Sheet: MXE
ID	GeneID	geneSymbol	chr	strand	1stExonStart_0base	1stExonEnd	2ndExonStart_0base	2ndExonEnd	upstreamES	upstreamEE	downstreamES	downstreamEE	ID	IJC_SAMPLE_1	SJC_SAMPLE_1	IJC_SAMPLE_2	SJC_SAMPLE_2	IncFormLen	SkipFormLen	PValue	FDR	IncLevel1	IncLevel2	IncLevelDifference
57	ENSG00000163803	PLB1	chr2	+	28620878	28620978	28626427	28626548	28620264	28620332	28628562	28628628	57	1,4,2,1,0,5	0,3,2,0,1,3	1,0,0,2,1,0	0,3,1,0,2,3	248	269	0.000204154	0.015919	1.0,0.591,0.52,1.0,0.0,0.644	1.0,0.0,0.0,1.0,0.352,0.0	0.234
142	ENSG00000183426	NPIPA1	chr16	+	14945836	14945981	14948929	14949936	14945573	14945673	14950049	14950110	142	12,9,9,3,7,8	0,1,2,0,2,0	9,2,1,17,15,8	2,4,4,14,6,6	293	298	4.5e-08	3.53e-05	1.0,0.902,0.821,1.0,0.781,1.0	0.821,0.337,0.203,0.553,0.718,0.576	0.383
230	ENSG00000154358	OBSCN	chr1	+	228352950	228353062	228356150	228356193	228351320	228351450	228359596	228361196	230	4,5,2,9,13,2	3,0,0,1,1,0	3,1,12,4,8,10	4,3,0,1,2,5	260	191	0.000194329	0.0155317	0.495,1.0,1.0,0.869,0.905,1.0	0.355,0.197,1.0,0.746,0.746,0.595	0.272
274	ENSG00000143442	POGZ	chr1	-	151430665	151430841	151440927	151441086	151428122	151428413	151442080	151442205	274	33,46,47,74,56,29	42,20,11,12,26,14	49,36,33,86,64,56	13,4,3,23,6,5	298	298	0.000114749	0.00997595	0.44,0.697,0.81,0.86,0.683,0.674	0.79,0.9,0.917,0.789,0.914,0.918	-0.177
430	ENSG00000163872	YEATS2	chr3	+	183728689	183728851	183736717	183736829	183724418	183724531	183747671	183747716	430	4,17,11,15,14,15	26,15,12,16,17,25	33,4,15,37,15,24	15,3,10,15,15,8	298	260	0.000265833	0.0193152	0.118,0.497,0.444,0.45,0.418,0.344	0.657,0.538,0.567,0.683,0.466,0.724	-0.227
563	ENSG00000131373	HACL1	chr3	-	15586524	15586602	15589539	15589612	15582876	15582989	15591599	15591680	563	4,8,15,7,18,4	6,1,3,6,12,2	10,13,11,13,13,10	0,0,0,2,0,3	221	226	3.22e-08	3.09e-05	0.405,0.891,0.836,0.544,0.605,0.672	1.0,1.0,1.0,0.869,1.0,0.773	-0.281
564	ENSG00000131373	HACL1	chr3	-	15586524	15586602	15596383	15596424	15582876	15582989	15601089	15601194	564	7,6,9,3,5,1	1,1,3,2,12,2	7,12,3,5,14,5	0,0,0,0,0,0	189	226	4.78e-10	7.65e-07	0.893,0.878,0.782,0.642,0.333,0.374	1.0,1.0,1.0,1.0,1.0,1.0	-0.35
666	ENSG00000164896	FASTK	chr7	-	151076912	151077236	151077309	151077401	151076625	151076832	151077620	151077780	666	81,84,76,76,165,77	41,72,39,50,90,45	74,91,124,84,93,155	69,95,151,64,98,106	240	298	0.000295269	0.0208531	0.71,0.592,0.708,0.654,0.695,0.68	0.571,0.543,0.505,0.62,0.541,0.645	0.102
929	ENSG00000111554	MDM1	chr12	-	68325440	68325575	68326656	68327021	68323072	68323240	68331106	68331221	929	34,33,47,44,30,35	17,8,11,11,2,12	46,35,22,47,48,71	3,3,1,6,6,11	298	283	0.000322875	0.0222784	0.655,0.797,0.802,0.792,0.934,0.735	0.936,0.917,0.954,0.882,0.884,0.86	-0.12
963	ENSG00000105793	GTPBP10	chr7	+	90352815	90353009	90372154	90372228	90346664	90346774	90374301	90374354	963	9,14,15,12,11,8	11,16,17,24,9,12	8,7,6,6,14,11	30,12,17,26,29,38	298	222	0.000780972	0.0372652	0.379,0.395,0.397,0.271,0.477,0.332	0.166,0.303,0.208,0.147,0.265,0.177	0.164
967	ENSG00000105793	GTPBP10	chr7	+	90355085	90355230	90372154	90372228	90352815	90353009	90374301	90374354	967	0,3,2,5,8,4	13,29,22,26,15,17	0,0,0,3,0,0	34,20,19,26,36,53	293	222	4.79e-08	3.53e-05	0.0,0.073,0.064,0.127,0.288,0.151	0.0,0.0,0.0,0.08,0.0,0.0	0.104
1111	ENSG00000257335	MGAM	chr7	+	142054753	142054908	142080790	142080945	142052783	142052984	142082041	142082210	1111	157,25,57,35,39,55	195,25,43,32,38,36	3,7,8,30,14,72	19,15,11,60,52,137	298	298	3.15e-06	0.000817013	0.446,0.5,0.57,0.522,0.506,0.604	0.136,0.318,0.421,0.333,0.212,0.344	0.231
1216	ENSG00000243989	ACY1	chr3	+	51985206	51985271	51985400	51985465	51984046	51984158	51985851	51985946	1216	2,3,4,8,6,3	2,1,5,1,1,6	3,1,2,3,1,2	6,2,2,7,13,5	213	213	0.000453427	0.026116	0.5,0.75,0.444,0.889,0.857,0.333	0.333,0.333,0.5,0.3,0.071,0.286	0.325
1236	ENSG00000173209	AHSA2P	chr2	+	61185838	61185865	61185979	61186081	61185501	61185618	61186445	61186497	1236	0,3,7,4,2,4	16,4,0,10,5,27	1,0,0,0,1,0	8,8,4,13,18,6	175	250	1.14e-08	1.22e-05	0.0,0.517,1.0,0.364,0.364,0.175	0.152,0.0,0.0,0.0,0.074,0.0	0.366
1301	ENSG00000066427	ATXN3	chr14	-	92093745	92093831	92096092	92096134	92093251	92093318	92096673	92096838	1301	2,0,0,1,0,2	7,3,2,7,6,3	6,2,2,3,1,0	5,3,6,3,6,19	190	234	0.000455677	0.026116	0.26,0.0,0.0,0.15,0.0,0.451	0.596,0.451,0.291,0.552,0.17,0.0	-0.2
1303	ENSG00000066427	ATXN3	chr14	-	92093745	92093831	92096092	92096134	92093251	92093318	92106528	92106574	1303	2,0,0,1,0,2	7,3,2,7,3,3	6,2,2,3,1,0	5,3,5,3,6,19	190	234	0.000517808	0.0282176	0.26,0.0,0.0,0.15,0.0,0.451	0.596,0.451,0.33,0.552,0.17,0.0	-0.206
2208	ENSG00000000938	FGR	chr1	-	27623690	27623929	27625088	27625151	27621558	27621657	27626459	27626569	2208	44,94,74,42,24,16	9,18,11,8,15,31	49,41,24,101,70,49	6,2,6,7,9,12	211	298	0.000870425	0.0405255	0.873,0.881,0.905,0.881,0.693,0.422	0.92,0.967,0.85,0.953,0.917,0.852	-0.134
2631	ENSG00000081320	STK17B	chr2	-	196139619	196139799	196141248	196141297	196133582	196137729	196143559	196143686	2631	281,135,86,70,217,151	5.54305e+17	70,27,37,98,92,69	2.49154e+17	197	298	8.97e-07	0.00029681	0.434,0.401,0.416,0.357,0.398,0.44	0.298,0.21,0.267,0.364,0.346,0.238	0.12
2746	ENSG00000171103	TRMT61B	chr2	-	28852407	28852499	28865016	28865119	28850327	28850405	28869578	28870295	2746	4,5,3,2,9,2	0,0,0,0,2,0	3,11,1,4,7,3	2,0,0,2,2,6	251	240	2.44e-05	0.00355091	1.0,1.0,1.0,1.0,0.811,1.0	0.589,1.0,1.0,0.657,0.77,0.323	0.245
2815	ENSG00000185379	RAD51D	chr17	-	35107365	35107447	35116858	35117037	35106440	35106481	35118500	35118619	2815	0,4,9,0,3,2	10,5,1,3,11,3	0,0,0,4,0,0	2,2,8,2,3,2	298	230	0.000242931	0.0180617	0.0,0.382,0.874,0.0,0.174,0.34	0.0,0.0,0.0,0.607,0.0,0.0	0.194
2877	ENSG00000114062	UBE3A	chr15	-	25407066	25407137	25408571	25408684	25405460	25405502	25409087	25409207	2877	0,2,0,0,2,0	2,1,7,1,7,2	2,1,1,2,2,2	4,1,3,4,0,1	261	219	8.28e-05	0.00798913	0.0,0.627,0.0,0.0,0.193,0.0	0.296,0.456,0.219,0.296,1.0,0.627	-0.346
2878	ENSG00000114062	UBE3A	chr15	-	25407066	25407137	25408619	25408684	25405460	25405502	25409087	25409207	2878	0,1,0,0,2,0	2,1,7,1,7,2	3,1,1,2,2,1	4,1,3,4,0,1	213	219	1.83e-05	0.00283106	0.0,0.507,0.0,0.0,0.227,0.0	0.435,0.507,0.255,0.34,1.0,0.507	-0.385
2879	ENSG00000114062	UBE3A	chr15	-	25407066	25407262	25408571	25408684	25405460	25405502	25409087	25409207	2879	0,2,0,0,2,0	6,7,13,10,11,5	2,1,1,2,2,2	4,1,10,8,6,4	261	298	0.000715448	0.0350095	0.0,0.246,0.0,0.0,0.172,0.0	0.363,0.533,0.102,0.222,0.276,0.363	-0.24
2880	ENSG00000114062	UBE3A	chr15	-	25407066	25407262	25408619	25408684	25405460	25405502	25409087	25409207	2880	0,1,0,0,2,0	6,7,13,10,11,5	3,1,1,2,2,1	4,1,10,8,6,4	213	298	8.69e-05	0.00825283	0.0,0.167,0.0,0.0,0.203,0.0	0.512,0.583,0.123,0.259,0.318,0.259	-0.281
2886	ENSG00000196756	SNHG17	chr20	-	38422086	38422241	38422290	38422368	38421005	38421098	38426418	38426503	2886	0,1,0,0,0,0	18,15,7,8,39,11	9,0,15,5,6,5	6,5,2,26,18,7	226	298	2.7e-13	1.29e-09	0.0,0.081,0.0,0.0,0.0,0.0	0.664,0.0,0.908,0.202,0.305,0.485	-0.414
2888	ENSG00000196756	SNHG17	chr20	-	38422086	38422241	38425934	38426052	38421005	38421098	38426418	38426503	2888	0,0,0,0,0,0	18,15,7,8,39,11	6,10,5,0,4,6	6,5,2,26,18,7	266	298	3.82e-14	3.66e-10	0.0,0.0,0.0,0.0,0.0,0.0	0.528,0.691,0.737,0.0,0.199,0.49	-0.441
2896	ENSG00000196756	SNHG17	chr20	-	38422290	38422368	38425934	38426048	38421005	38421098	38426418	38426503	2896	2,3,2,3,6,3	0,1,0,0,0,0	11,10,8,0,7,5	9,0,15,5,6,5	262	226	3.8e-11	9.11e-08	1.0,0.721,1.0,1.0,1.0,1.0	0.513,1.0,0.315,0.0,0.502,0.463	0.488
2937	ENSG00000197183	NOL4L	chr20	-	32456117	32456395	32474600	32474742	32453575	32453761	32483361	32483471	2937	16,10,2,4,12,5	17,31,36,39,36,23	3,1,2,1,3,1	36,26,26,31,32,29	290	298	3.37e-06	0.000850731	0.492,0.249,0.054,0.095,0.255,0.183	0.079,0.038,0.073,0.032,0.088,0.034	0.164
2984	ENSG00000117682	DHDDS	chr1	+	26446315	26446432	26447558	26447660	26442730	26442873	26457790	26457905	2984	33,38,45,33,25,34	14,19,22,17,13,15	32,32,24,44,51,43	12,7,1,12,13,11	265	250	0.00105872	0.0461556	0.69,0.654,0.659,0.647,0.645,0.681	0.716,0.812,0.958,0.776,0.787,0.787	-0.143
3120	ENSG00000145349	CAMK2D	chr4	-	113547643	113547716	113548656	113548729	113537340	113537443	113552030	113552096	3120	19,21,21,22,20,21	0,1,0,2,1,4	38,26,22,15,24,25	7,1,0,7,14,7	221	221	4.38e-05	0.00500189	1.0,0.955,1.0,0.917,0.952,0.84	0.844,0.963,1.0,0.682,0.632,0.781	0.127
3279	ENSG00000108061	SHOC2	chr10	+	110985627	110985765	111000414	111000545	110964124	110965061	111004605	111004794	3279	131,91,99,101,74,74	55,34,33,43,35,24	73,67,44,84,79,76	37,32,37,55,68,55	286	279	9.27e-05	0.00863239	0.699,0.723,0.745,0.696,0.673,0.75	0.658,0.671,0.537,0.598,0.531,0.574	0.119
3341	ENSG00000115652	UXS1	chr2	-	106125619	106125679	106129673	106129778	106122969	106123091	106145189	106145370	3341	73,63,76,73,86,52	33,20,30,28,50,27	47,52,63,57,81,65	42,45,45,69,54,39	253	208	5.1e-05	0.00550183	0.645,0.721,0.676,0.682,0.586,0.613	0.479,0.487,0.535,0.404,0.552,0.578	0.148
3611	ENSG00000100731	PCNX1	chr14	+	70988566	70988699	70995740	70995843	70976941	70978648	71009633	71009724	3611	45,16,22,15,21,16	0,0,0,0,0,0	36,7,12,26,21,15	4,3,6,4,0,3	281	251	1.85e-09	2.53e-06	1.0,1.0,1.0,1.0,1.0,1.0	0.889,0.676,0.641,0.853,1.0,0.817	0.187
3646	ENSG00000078246	TULP3	chr12	+	2934446	2934561	2937630	2937729	2933417	2933530	2938113	2938285	3646	5,14,17,6,16,3	0,2,2,2,4,5	7,5,10,9,4,11	11,3,5,4,14,10	263	247	0.00108763	0.0470066	1.0,0.868,0.889,0.738,0.79,0.36	0.374,0.61,0.653,0.679,0.212,0.508	0.268
3901	ENSG00000139597	N4BP2L1	chr13	-	32404202	32404271	32404320	32404397	32400722	32403200	32407249	32407338	3901	62,42,89,40,54,48	27,23,12,24,33,21	45,35,24,45,51,71	17,5,7,4,17,6	225	217	0.00100867	0.0445814	0.689,0.638,0.877,0.616,0.612,0.688	0.719,0.871,0.768,0.916,0.743,0.919	-0.136
3902	ENSG00000139597	N4BP2L1	chr13	-	32404202	32404271	32404320	32404397	32400722	32403200	32407644	32407772	3902	22,15,43,20,7,18	14,14,9,21,21,17	21,21,13,12,25,19	9,5,4,4,9,1	225	217	0.000641802	0.0325689	0.602,0.508,0.822,0.479,0.243,0.505	0.692,0.802,0.758,0.743,0.728,0.948	-0.252
3903	ENSG00000139597	N4BP2L1	chr13	-	32404202	32404271	32407249	32407338	32400722	32403200	32407644	32407772	3903	46,33,31,29,32,20	14,14,9,21,21,17	29,16,32,30,38,67	9,5,4,4,9,1	237	217	4.24e-06	0.00104172	0.751,0.683,0.759,0.558,0.583,0.519	0.747,0.746,0.88,0.873,0.794,0.984	-0.195
4044	ENSG00000142330	CAPN10	chr2	+	240596318	240596521	240596680	240596942	240595023	240595304	240597887	240598087	4044	23,35,33,42,62,41	28,76,51,46,108,50	37,39,47,46,42,44	88,117,92,82,114,148	298	298	0.000494202	0.0272407	0.451,0.315,0.393,0.477,0.365,0.451	0.296,0.25,0.338,0.359,0.269,0.229	0.119
4104	ENSG00000129467	ADCY4	chr14	-	24329859	24330018	24330167	24330295	24329400	24329533	24331017	24331129	4104	3,2,2,4,5,3	15,9,14,17,17,13	1,0,0,0,0,4	6,2,4,10,2,15	276	298	0.000385767	0.0247952	0.178,0.194,0.134,0.203,0.241,0.199	0.153,0.0,0.0,0.0,0.0,0.224	0.129
4155	ENSG00000074603	DPP8	chr15	-	65451959	65452102	65454262	65454415	65450738	65451110	65455653	65455691	4155	10,3,4,1,9,1	34,20,45,20,23,16	0,0,0,3,3,4	23,11,27,48,33,52	298	291	0.000131095	0.0110293	0.223,0.128,0.08,0.047,0.276,0.058	0.0,0.0,0.0,0.058,0.082,0.07	0.1
4248	ENSG00000093134	VNN3	chr6	-	132724605	132724979	132728740	132728979	132723108	132723907	132734252	132734383	4248	64,5,5,10,21,14	185,35,17,24,62,68	0,3,0,10,1,12	27,16,4,50,33,50	298	298	0.000842525	0.0396111	0.257,0.125,0.227,0.294,0.253,0.171	0.0,0.158,0.0,0.167,0.029,0.194	0.13
4249	ENSG00000093134	VNN3	chr6	-	132724605	132724979	132728740	132728933	132723733	132723907	132734252	132734383	4249	56,4,6,9,14,22	185,35,17,24,62,68	5,0,0,4,0,9	27,16,4,50,33,50	298	298	1.34e-05	0.0022992	0.232,0.103,0.261,0.273,0.184,0.244	0.156,0.0,0.0,0.074,0.0,0.153	0.152
4345	ENSG00000196712	NF1	chr17	+	31352256	31352414	31356459	31356582	31350182	31350318	31356959	31357090	4345	34,23,30,27,28,17	6,24,26,15,25,22	24,8,13,20,17,8	33,17,17,39,28,15	298	271	0.000867887	0.0405255	0.837,0.466,0.512,0.621,0.505,0.413	0.398,0.3,0.41,0.318,0.356,0.327	0.207
4362	ENSG00000167524	RSKR	chr17	-	28611142	28611253	28611392	28611481	28607962	28610699	28611566	28611656	4362	1,3,3,4,0,2	0,5,3,4,19,7	0,0,1,1,1,0	2,2,11,5,7,12	237	259	1.5e-05	0.00251738	1.0,0.396,0.522,0.522,0.0,0.238	0.0,0.0,0.09,0.179,0.135,0.0	0.379
4438	ENSG00000164941	INTS8	chr8	+	94831991	94832174	94836523	94836631	94828974	94829026	94838462	94838618	4438	69,43,47,30,67,43	17,4,8,4,6,7	43,25,23,40,49,40	6,6,12,13,15,35	298	256	0.000464111	0.0261899	0.777,0.902,0.835,0.866,0.906,0.841	0.86,0.782,0.622,0.726,0.737,0.495	0.151
4696	ENSG00000198561	CTNND1	chr11	+	57791384	57791673	57794009	57794081	57761796	57762046	57795576	57795729	4696	21,5,4,6,3,7	14,5,13,13,8,5	7,3,2,3,1,0	14,11,3,15,27,14	298	220	0.000172445	0.0140162	0.525,0.425,0.185,0.254,0.217,0.508	0.27,0.168,0.33,0.129,0.027,0.0	0.198
4841	ENSG00000180488	MIGA1	chr1	+	77859313	77859386	77860039	77860126	77858937	77859056	77861223	77861322	4841	2,8,6,3,4,11	5,1,9,1,0,2	6,0,1,3,0,6	5,1,4,11,5,10	221	235	0.000359446	0.0237755	0.298,0.895,0.415,0.761,1.0,0.854	0.561,0.0,0.21,0.225,0.0,0.39	0.473
4992	ENSG00000135976	ANKRD36	chr2	+	97204190	97204263	97207933	97208006	97204067	97204096	97209680	97209709	4992	5,8,5,9,7,5	3,0,1,2,1,4	2,3,4,20,17,5	0,0,0,2,2,0	221	221	0.000441341	0.0258104	0.625,1.0,0.833,0.818,0.875,0.556	1.0,1.0,1.0,0.909,0.895,1.0	-0.183
5135	ENSG00000174718	RESF1	chr12	+	31960776	31960871	31970188	31970356	31959437	31959491	31987238	31987322	5135	32,19,15,10,11,10	13,0,5,1,2,3	36,14,9,31,26,31	0,0,0,0,0,5	243	298	8.65e-08	4.88e-05	0.751,1.0,0.786,0.925,0.871,0.803	1.0,1.0,1.0,1.0,1.0,0.884	-0.125
5263	ENSG00000175806	MSRA	chr8	+	10207832	10207901	10245103	10245223	10054291	10054658	10301533	10301638	5263	19,8,23,25,20,22	44,27,17,43,44,32	3,3,4,8,9,10	19,18,30,19,22,49	217	268	0.000648502	0.0327357	0.348,0.268,0.626,0.418,0.36,0.459	0.163,0.171,0.141,0.342,0.336,0.201	0.188
5280	ENSG00000244754	N4BP2L2	chr13	-	32522181	32522270	32535768	32537027	32521372	32521449	32538682	32538815	5280	89,77,98,69,70,115	76,69,65,48,66,54	48,31,31,77,60,74	95,75,93,115,113,120	298	237	6.27e-13	2e-09	0.482,0.47,0.545,0.533,0.458,0.629	0.287,0.247,0.21,0.347,0.297,0.329	0.233
5407	ENSG00000171723	GPHN	chr14	+	66776463	66776521	66824473	66824566	66681106	66681185	66879938	66880033	5407	4,1,4,1,2,5	2,3,3,0,5,1	0,2,2,3,0,0	2,2,0,10,6,9	206	241	0.000738322	0.0359454	0.701,0.281,0.609,1.0,0.319,0.854	0.0,0.539,1.0,0.26,0.0,0.0	0.328
5733	ENSG00000103222	ABCC1	chr16	+	16016495	16016621	16033108	16033170	16009775	16009901	16036471	16036603	5733	1,1,5,1,11,1	17,14,9,5,7,11	0,0,0,0,0,0	6,9,4,14,8,8	274	210	5.72e-08	3.92e-05	0.043,0.052,0.299,0.133,0.546,0.065	0.0,0.0,0.0,0.0,0.0,0.0	0.19
5780	ENSG00000171453	POLR1C	chr6	+	43521181	43521317	43529248	43529359	43520931	43521048	43550967	43551011	5780	7,10,21,14,14,6	0,0,0,3,1,0	12,19,9,6,9,8	3,6,3,2,3,0	284	259	5.76e-07	0.000217115	1.0,1.0,1.0,0.81,0.927,1.0	0.785,0.743,0.732,0.732,0.732,1.0	0.169
5796	ENSG00000175029	CTBP2	chr10	-	125003337	125003492	125038996	125039155	125002959	125003104	125110989	125111093	5796	22,28,32,18,34,26	150,96,136,63,88,97	30,29,16,38,42,36	86,63,27,68,123,76	298	298	0.000334576	0.0227822	0.128,0.226,0.19,0.222,0.279,0.211	0.259,0.315,0.372,0.358,0.255,0.321	-0.104
5800	ENSG00000158805	ZNF276	chr16	+	89723259	89723709	89727278	89727325	89722530	89722834	89729234	89729318	5800	18,16,12,14,7,10	24,17,25,25,18,13	10,0,2,10,9,7	22,33,22,43,40,12	298	195	4.1e-05	0.00489281	0.329,0.381,0.239,0.268,0.203,0.335	0.229,0.0,0.056,0.132,0.128,0.276	0.156
5801	ENSG00000158805	ZNF276	chr16	+	89723259	89723709	89727278	89727357	89722530	89722834	89729234	89729318	5801	18,16,12,14,7,10	16,24,16,18,30,11	10,0,2,10,9,7	23,13,27,39,32,33	298	227	2.95e-05	0.00403886	0.461,0.337,0.364,0.372,0.151,0.409	0.249,0.0,0.053,0.163,0.176,0.139	0.219
5819	ENSG00000139719	VPS33A	chr12	-	122239877	122239945	122242381	122242508	122238586	122238724	122244568	122244762	5819	50,45,40,42,34,26	14,8,24,20,13,18	24,18,9,18,51,7	22,14,14,31,30,17	275	216	9.19e-05	0.00863239	0.737,0.815,0.567,0.623,0.673,0.532	0.461,0.502,0.336,0.313,0.572,0.244	0.253
6252	ENSG00000174652	ZNF266	chr19	-	9433667	9433786	9434064	9434235	9420064	9420218	9434797	9434859	6252	21,8,23,6,15,6	14,22,23,33,19,22	11,3,6,7,12,6	51,19,21,47,52,24	298	267	0.00067882	0.0337335	0.573,0.246,0.473,0.14,0.414,0.196	0.162,0.124,0.204,0.118,0.171,0.183	0.18
6572	ENSG00000172113	NME6	chr3	-	48296726	48296829	48298426	48298523	48296118	48296236	48301352	48301387	6572	12,5,4,7,1,5	3,1,5,0,0,0	3,0,4,2,2,1	15,2,2,4,1,2	245	251	5.24e-05	0.00558573	0.804,0.837,0.45,1.0,1.0,1.0	0.17,0.0,0.672,0.339,0.672,0.339	0.483
6612	ENSG00000120071	KANSL1	chr17	-	46094559	46094701	46170854	46172232	46067548	46067667	46223670	46223804	6612	7,9,0,16,8,2	17,0,4,2,0,1	11,6,2,8,11,1	1,0,0,0,0,0	298	290	2.93e-05	0.00403886	0.286,1.0,0.0,0.886,1.0,0.661	0.915,1.0,1.0,1.0,1.0,1.0	-0.347
6698	ENSG00000219626	FAM228B	chr2	+	24135118	24135187	24167626	24167683	24095140	24095229	24169355	24169638	6698	6,1,7,6,4,4	0,0,3,2,1,0	4,1,2,1,3,7	0,2,8,3,6,8	217	205	5.19e-06	0.00118605	1.0,1.0,0.688,0.739,0.791,1.0	1.0,0.321,0.191,0.239,0.321,0.453	0.449
6701	ENSG00000219626	FAM228B	chr2	+	24146929	24147086	24167626	24167683	24135118	24135187	24169355	24169638	6701	9,1,0,2,0,2	0,0,4,1,1,0	0,1,0,0,0,6	1,2,8,3,6,10	298	205	7.59e-05	0.00759176	1.0,1.0,0.0,0.579,0.0,1.0	0.0,0.256,0.0,0.0,0.0,0.292	0.505
6702	ENSG00000219626	FAM228B	chr2	+	24161505	24161613	24167626	24167683	24146929	24147086	24169355	24169638	6702	11,10,9,4,4,1	0,0,3,1,1,0	2,12,4,3,7,6	0,2,8,5,6,8	256	205	1.24e-06	0.000384062	1.0,1.0,0.706,0.762,0.762,1.0	1.0,0.828,0.286,0.325,0.483,0.375	0.322
6707	ENSG00000157800	SLC37A3	chr7	-	140355667	140355764	140358639	140358785	140352061	140352181	140364407	140364491	6707	24,14,15,19,22,14	0,1,0,4,0,0	10,4,15,29,8,13	6,1,2,4,4,7	294	245	3.76e-08	3.28e-05	1.0,0.921,1.0,0.798,1.0,1.0	0.581,0.769,0.862,0.858,0.625,0.607	0.236
6806	ENSG00000148180	GSN	chr9	+	121327307	121327482	121328890	121329015	121326511	121326682	121329237	121329315	6806	4.30269e+17	1.73132e+17	1.52113e+17	116,91,90,89,112,258	298	273	2.35e-06	0.000644803	0.695,0.651,0.614,0.626,0.574,0.613	0.546,0.532,0.535,0.512,0.506,0.522	0.103
6875	ENSG00000128908	INO80	chr15	-	41056621	41056706	41058638	41058781	41055246	41055364	41059866	41059926	6875	42,38,34,16,16,17	6,10,7,8,13,7	19,11,6,19,22,21	19,11,7,17,9,16	291	233	0.00101852	0.0448102	0.849,0.753,0.795,0.616,0.496,0.66	0.445,0.445,0.407,0.472,0.662,0.512	0.204
6879	ENSG00000183597	TANGO2	chr22	+	20053436	20053551	20061529	20061683	20052464	20052584	20063337	20063442	6879	47,59,46,50,42,48	66,69,96,61,76,71	27,23,25,33,35,39	87,49,68,71,76,136	263	298	5.11e-05	0.00550183	0.447,0.492,0.352,0.482,0.385,0.434	0.26,0.347,0.294,0.345,0.343,0.245	0.126
6904	ENSG00000116350	SRSF4	chr1	-	29165889	29166064	29166728	29166866	29159373	29160517	29168502	29173494	6904	0,6,7,4,4,0	11,24,8,19,19,5	0,0,0,0,3,1	15,22,15,29,13,11	286	298	6.98e-07	0.000243651	0.0,0.207,0.477,0.18,0.18,0.0	0.0,0.0,0.0,0.0,0.194,0.087	0.127
6982	ENSG00000198756	COLGALT2	chr1	-	183954761	183954838	183963900	183964020	183951006	183951113	183969268	183969473	6982	7,3,10,2,0,1	0,2,1,0,1,1	9,4,0,3,10,2	0,1,2,4,14,4	268	225	0.00069608	0.0342364	1.0,0.557,0.894,1.0,0.0,0.456	1.0,0.771,0.0,0.386,0.375,0.296	0.18
7079	ENSG00000044090	CUL7	chr6	-	43049962	43050159	43050259	43050398	43049406	43049662	43050967	43051468	7079	34,24,39,27,27,13	34,13,23,30,37,15	29,47,21,37,27,58	14,14,10,14,20,11	287	298	0.00010952	0.00972601	0.509,0.657,0.638,0.483,0.431,0.474	0.683,0.777,0.686,0.733,0.584,0.846	-0.186
7535	ENSG00000129197	RPAIN	chr17	+	5426235	5426299	5428070	5428211	5422768	5422829	5432541	5432876	7535	0,2,9,8,12,5	51,52,39,33,38,29	3,2,3,0,7,3	56,61,59,79,86,74	212	289	8.33e-05	0.00798913	0.0,0.05,0.239,0.248,0.301,0.19	0.068,0.043,0.065,0.0,0.1,0.052	0.117
8085	ENSG00000103248	MTHFSD	chr16	-	86552032	86552146	86554644	86554748	86548463	86548577	86555168	86555235	8085	0,8,3,0,0,0	15,10,11,11,8,17	1,3,6,12,5,5	7,7,7,4,11,21	252	262	0.000565717	0.029812	0.0,0.454,0.221,0.0,0.0,0.0	0.129,0.308,0.471,0.757,0.321,0.198	-0.252
8086	ENSG00000103248	MTHFSD	chr16	-	86552032	86552146	86554644	86554751	86548463	86548577	86555168	86555235	8086	0,6,0,1,0,0	15,10,11,11,8,17	1,5,6,5,8,2	7,7,7,4,11,21	255	262	6.8e-06	0.00144963	0.0,0.381,0.0,0.085,0.0,0.0	0.128,0.423,0.468,0.562,0.428,0.089	-0.272
8163	ENSG00000175782	SLC35E3	chr12	+	68747929	68748040	68748075	68748245	68746124	68746779	68752031	68752190	8163	28,22,23,18,12,22	0,1,4,0,0,0	9,14,6,10,24,10	3,0,0,6,4,1	259	298	3.92e-05	0.00481956	1.0,0.962,0.869,1.0,1.0,1.0	0.775,1.0,1.0,0.657,0.873,0.92	0.101
8360	ENSG00000136811	ODF2	chr9	+	128460941	128461010	128469182	128469353	128460512	128460666	128471307	128471468	8360	10,28,21,20,24,13	36,49,52,42,26,34	53,18,19,49,47,46	27,28,29,52,48,45	217	298	0.000748636	0.0362635	0.276,0.44,0.357,0.395,0.559,0.344	0.729,0.469,0.474,0.564,0.573,0.584	-0.17
8361	ENSG00000136811	ODF2	chr9	+	128460941	128461067	128469182	128469353	128460512	128460666	128471307	128471468	8361	23,42,41,45,33,29	36,49,52,42,26,34	76,30,37,72,74,73	27,28,29,52,48,45	274	298	0.000799605	0.0377784	0.41,0.482,0.462,0.538,0.58,0.481	0.754,0.538,0.581,0.601,0.626,0.638	-0.131
8779	ENSG00000130714	POMT1	chr9	+	131504188	131504340	131506402	131506453	131502901	131503313	131507367	131507514	8779	0,0,2,1,0,1	8,3,5,8,11,7	3,1,5,7,2,3	8,5,13,12,10,3	298	199	9.79e-07	0.00031312	0.0,0.0,0.211,0.077,0.0,0.087	0.2,0.118,0.204,0.28,0.118,0.4	-0.158
9196	ENSG00000204842	ATXN2	chr12	-	111479069	111479102	111482786	111482831	111470557	111470742	111485270	111485331	9196	5,6,1,1,3,1	0,2,3,0,5,3	6,1,0,1,2,2	1,0,2,0,0,0	193	181	0.000222918	0.0169683	1.0,0.738,0.238,1.0,0.36,0.238	0.849,1.0,0.0,1.0,1.0,1.0	-0.213
9265	ENSG00000215252	GOLGA8B	chr15	-	34546934	34546982	34551137	34551276	34545387	34545426	34553744	34553956	9265	3,4,4,7,8,2	16,47,41,46,91,23	11,5,18,31,11,5	0,30,22,77,39,47	287	196	0.00090689	0.0418172	0.114,0.055,0.062,0.094,0.057,0.056	1.0,0.102,0.358,0.216,0.162,0.068	-0.245
9403	ENSG00000153310	CYRIB	chr8	-	129894486	129894564	129896748	129896854	129879388	129879471	129903311	129903350	9403	6,4,3,1,2,2	0,0,0,0,0,0	4,1,3,3,12,3	2,0,0,0,5,3	254	226	0.000933362	0.042628	1.0,1.0,1.0,1.0,1.0,1.0	0.64,1.0,1.0,1.0,0.681,0.471	0.201
9424	ENSG00000082074	FYB1	chr5	-	39153447	39153604	39201825	39202987	39141094	39141141	39219442	39219563	9424	3.58279e+17	4.68694e+17	125,48,39,79,81,206	4.81266e+17	298	298	0.000212297	0.0162891	0.433,0.287,0.214,0.268,0.314,0.245	0.206,0.153,0.134,0.132,0.126,0.402	0.101
9585	ENSG00000169375	SIN3A	chr15	-	75414204	75414311	75422646	75422823	75412762	75413045	75430186	75430408	9585	59,50,68,49,40,30	51,34,66,38,42,22	35,21,36,42,47,42	49,25,41,69,65,51	298	255	0.000916917	0.0420773	0.497,0.557,0.469,0.525,0.449,0.539	0.379,0.418,0.429,0.342,0.382,0.413	0.112
9621	ENSG00000078070	MCCC1	chr3	-	183072365	183072487	183086692	183086788	183071209	183071357	183094558	183094605	9621	1,0,5,1,1,1	17,10,22,20,27,11	5,6,10,3,7,4	18,7,15,19,10,25	244	270	5.52e-06	0.00123052	0.061,0.0,0.201,0.052,0.039,0.091	0.235,0.487,0.425,0.149,0.436,0.15	-0.24
9698	ENSG00000069345	DNAJA2	chr16	-	46964610	46964807	46967512	46967646	46959274	46959419	46968083	46968164	9698	106,117,141,84,92,120	51,58,83,43,39,38	74,53,56,108,123,73	67,45,53,56,76,80	282	298	0.000126114	0.0107041	0.687,0.681,0.642,0.674,0.714,0.769	0.539,0.554,0.528,0.671,0.631,0.491	0.125
9757	ENSG00000112624	BICRAL	chr6	+	42810305	42810401	42822017	42822063	42782026	42782101	42822795	42822844	9757	13,0,0,2,7,1	28,10,17,1,5,9	1,1,0,4,0,0	18,10,2,21,23,30	244	194	0.000232168	0.0173963	0.27,0.0,0.0,0.614,0.527,0.081	0.042,0.074,0.0,0.132,0.0,0.0	0.207
10471	ENSG00000174123	TLR10	chr4	-	38775774	38775963	38776109	38776426	38772238	38775652	38782920	38782990	10471	1,4,2,0,0,4	21,5,7,5,2,3	16,5,3,5,5,7	6,6,3,5,5,11	298	298	0.000547243	0.0290947	0.045,0.444,0.222,0.0,0.0,0.571	0.727,0.455,0.5,0.5,0.5,0.389	-0.298
10531	ENSG00000237943	PRKCQ-AS1	chr10	+	6585557	6585712	6586762	6586880	6583804	6583918	6588265	6588396	10531	4,13,26,14,18,12	0,4,0,8,13,1	21,14,35,21,21,31	0,0,0,3,6,0	298	266	0.00042424	0.02549	1.0,0.744,1.0,0.61,0.553,0.915	1.0,1.0,1.0,0.862,0.758,1.0	-0.133
10533	ENSG00000237943	PRKCQ-AS1	chr10	+	6613933	6613987	6615369	6615637	6613630	6613689	6615762	6615893	10533	2,0,6,5,4,3	0,11,14,6,7,2	0,1,0,0,3,1	5,0,11,7,10,15	202	298	3.36e-05	0.00436081	1.0,0.0,0.387,0.551,0.457,0.689	0.0,1.0,0.0,0.0,0.307,0.09	0.281
10573	ENSG00000225470	JPX	chrX	+	73994839	73994961	73998767	73998844	73946998	73947374	73998953	74000496	10573	0,1,0,0,1,0	11,15,9,8,29,6	5,0,4,2,1,10	12,12,10,9,17,4	270	225	7.44e-08	4.76e-05	0.0,0.053,0.0,0.0,0.028,0.0	0.258,0.0,0.25,0.156,0.047,0.676	-0.218
10790	ENSG00000148606	POLR3A	chr10	-	78002196	78002308	78004715	78004888	78000975	78001094	78007701	78007866	10790	8,14,24,10,14,15	20,12,9,12,10,15	22,15,8,21,30,10	6,2,3,12,5,6	298	260	0.000546291	0.0290947	0.259,0.504,0.699,0.421,0.55,0.466	0.762,0.867,0.699,0.604,0.84,0.593	-0.244
10874	ENSG00000172243	CLEC7A	chr12	-	10125296	10125448	10126570	10126708	10118457	10118590	10127746	10127845	10874	81,58,62,30,58,85	142,55,117,78,57,119	55,8,3,38,23,25	116,45,8,81,73,91	286	298	0.000315935	0.0221178	0.373,0.524,0.356,0.286,0.515,0.427	0.331,0.156,0.281,0.328,0.247,0.223	0.153
10875	ENSG00000172243	CLEC7A	chr12	-	10125296	10125448	10126570	10126708	10123244	10123363	10127746	10127845	10875	81,56,62,30,55,85	213,81,147,95,118,172	55,8,3,38,23,25	129,59,23,127,119,123	286	298	9.92e-05	0.00906303	0.284,0.419,0.305,0.248,0.327,0.34	0.308,0.124,0.12,0.238,0.168,0.175	0.132
11010	ENSG00000010803	SCMH1	chr1	-	41152598	41152741	41159724	41159933	41151613	41151684	41160874	41160898	11010	4,15,10,6,4,6	2,11,8,5,5,4	4,2,2,13,3,7	21,4,5,20,8,13	298	291	0.000498257	0.0273073	0.661,0.571,0.55,0.54,0.439,0.594	0.157,0.328,0.281,0.388,0.268,0.345	0.265
11106	ENSG00000047346	FAM214A	chr15	-	52593577	52593736	52600126	52600235	52587055	52587219	52601085	52601165	11106	35,29,31,26,19,8	21,18,21,16,20,12	23,16,14,29,46,6	36,29,30,45,42,40	257	298	0.00037287	0.0243278	0.659,0.651,0.631,0.653,0.524,0.436	0.426,0.39,0.351,0.428,0.559,0.148	0.209
11500	ENSG00000119686	FLVCR2	chr14	+	75624611	75624752	75633628	75633696	75622057	75622220	75640954	75641060	11500	10,15,15,21,8,15	1,4,0,2,8,1	9,15,5,10,5,17	0,2,0,0,1,0	289	216	2.89e-06	0.000771261	0.882,0.737,1.0,0.887,0.428,0.918	1.0,0.849,1.0,1.0,0.789,1.0	-0.131
11603	ENSG00000033627	ATP6V0A1	chr17	+	42495625	42495716	42498923	42499042	42494333	42494473	42500706	42500923	11603	1,0,1,0,2,3	47,38,32,22,13,47	3,8,5,1,2,3	19,11,12,21,18,15	239	267	5.23e-07	0.000208967	0.023,0.0,0.034,0.0,0.147,0.067	0.15,0.448,0.318,0.051,0.11,0.183	-0.165

## Sheet: RI
ID	GeneID	geneSymbol	chr	strand	riExonStart_0base	riExonEnd	upstreamES	upstreamEE	downstreamES	downstreamEE	ID	IJC_SAMPLE_1	SJC_SAMPLE_1	IJC_SAMPLE_2	SJC_SAMPLE_2	IncFormLen	SkipFormLen	PValue	FDR	IncLevel1	IncLevel2	IncLevelDifference
1	ENSG00000075711	DLG1	chr3	-	197065275	197065809	197065275	197065464	197065707	197065809	1	4,12,7,6,3,9	3,0,2,4,2,4	4,3,2,5,2,5	0,0,1,2,0,2	298	149	0.00171281	0.0452078	0.4,1.0,0.636,0.429,0.429,0.529	1.0,1.0,0.5,0.556,1.0,0.556	-0.198
43	ENSG00000123815	COQ8B	chr19	-	40705095	40705447	40705095	40705181	40705324	40705447	43	3,1,3,0,2,6	24,28,37,23,34,26	14,9,6,12,8,20	19,33,30,43,33,39	291	149	6.21e-08	3e-05	0.06,0.018,0.04,0.0,0.029,0.106	0.274,0.123,0.093,0.125,0.11,0.208	-0.113
398	ENSG00000115317	HTRA2	chr2	+	74531338	74531702	74531338	74531411	74531596	74531702	398	2,2,2,2,0,0	0,1,3,3,9,1	5,3,3,2,4,5	2,0,0,5,0,4	298	149	0.0013988	0.0420123	1.0,0.5,0.25,0.25,0.0,0.0	0.556,1.0,1.0,0.167,1.0,0.385	-0.351
459	ENSG00000109171	SLAIN2	chr4	+	48382567	48382927	48382567	48382639	48382727	48382927	459	10,21,32,8,27,16	3,0,4,7,4,3	31,11,16,30,16,20	2,1,0,0,5,0	236	149	0.00150096	0.0429899	0.678,1.0,0.835,0.419,0.81,0.771	0.907,0.874,1.0,1.0,0.669,1.0	-0.156
667	ENSG00000101940	WDR13	chrX	+	48597491	48598037	48597491	48597614	48597957	48598037	667	25,14,12,20,14,11	43,26,27,28,43,25	24,24,16,22,35,19	10,16,16,7,22,31	298	149	1.39e-05	0.00164041	0.225,0.212,0.182,0.263,0.14,0.18	0.545,0.429,0.333,0.611,0.443,0.235	-0.232
711	ENSG00000166986	MARS1	chr12	+	57515919	57516158	57515919	57515991	57516138	57516158	711	26,29,35,25,24,12	0,0,2,0,1,0	45,24,22,33,42,42	4,0,4,0,6,4	295	149	1.51e-06	0.000373296	1.0,1.0,0.898,1.0,0.924,1.0	0.85,1.0,0.735,1.0,0.78,0.841	0.103
945	ENSG00000206503	HLA-A	chr6	+	29942756	29943543	29942756	29943026	29943267	29943543	945	7,3,0,0,3,0	5020,4991,18,45,5848,1167	0,1,2,32,12,3	1611,2253,2292,13,13,3352	298	149	4.93e-05	0.00397584	0.001,0.0,0.0,0.0,0.0,0.0	0.0,0.0,0.0,0.552,0.316,0.0	-0.145
1117	ENSG00000159377	PSMB4	chr1	+	151400441	151401355	151400441	151400588	151401238	151401355	1117	9,6,7,8,12,9	0,0,0,0,6,0	19,28,16,24,13,21	2,3,11,8,13,6	298	149	1.84e-05	0.00191189	1.0,1.0,1.0,1.0,0.5,1.0	0.826,0.824,0.421,0.6,0.333,0.636	0.31
1167	ENSG00000089195	TRMT6	chr20	-	5941052	5942036	5941052	5941139	5941950	5942036	1167	8,2,0,3,4,4	0,2,2,1,2,3	3,0,2,1,1,7	1,2,0,0,0,0	298	149	4.5e-05	0.00383983	1.0,0.333,0.0,0.6,0.5,0.4	0.6,0.0,1.0,1.0,1.0,1.0	-0.294
1290	ENSG00000002016	RAD52	chr12	-	929763	930144	929763	929886	930050	930144	1290	3,4,0,0,3,4	1,8,5,7,7,6	2,1,0,0,3,0	7,3,8,19,17,18	298	149	0.000966585	0.0318343	0.6,0.2,0.0,0.0,0.176,0.25	0.125,0.143,0.0,0.0,0.081,0.0	0.146
1513	ENSG00000249115	HAUS5	chr19	+	35619612	35620123	35619612	35619758	35620011	35620123	1513	1,1,1,3,1,1	5,14,4,17,25,3	5,2,3,3,6,5	6,17,10,16,12,5	298	149	0.000456371	0.0192961	0.091,0.034,0.111,0.081,0.02,0.143	0.294,0.056,0.13,0.086,0.2,0.333	-0.103
1541	ENSG00000154889	MPPE1	chr18	-	11885675	11887025	11885675	11885816	11886916	11887025	1541	15,3,1,6,4,1	10,7,2,0,1,5	2,1,1,7,6,3	1,0,1,0,0,2	298	149	1.97e-05	0.00191189	0.429,0.176,0.2,1.0,0.667,0.091	0.5,1.0,0.333,1.0,1.0,0.429	-0.283
1554	ENSG00000175061	SNHG29	chr17	+	16441073	16442018	16441073	16441130	16441356	16442018	1554	1,9,7,12,16,2	1,1,1,1,0,1	5,4,3,5,6,4	8,0,4,1,1,1	298	149	0.000274885	0.0137601	0.333,0.818,0.778,0.857,1.0,0.5	0.238,1.0,0.273,0.714,0.75,0.667	0.107
1581	ENSG00000171793	CTPS1	chr1	+	41008658	41008890	41008658	41008714	41008793	41008890	1581	0,2,2,2,1,4	4,14,9,18,10,15	3,3,6,4,14,6	9,10,8,18,6,22	227	149	0.000787324	0.0276516	0.0,0.086,0.127,0.068,0.062,0.149	0.18,0.165,0.33,0.127,0.605,0.152	-0.178
1592	ENSG00000065717	TLE2	chr19	-	3019282	3019773	3019282	3019466	3019698	3019773	1592	0,3,0,0,0,0	2,1,3,13,12,3	2,2,3,2,7,7	2,2,6,1,1,10	298	149	9.64e-08	4.2e-05	0.0,0.6,0.0,0.0,0.0,0.0	0.333,0.333,0.2,0.5,0.778,0.259	-0.301
1613	ENSG00000138750	NUP54	chr4	-	76117663	76118194	76117663	76117742	76118074	76118194	1613	2,9,12,13,16,7	1,2,1,0,6,1	9,6,9,17,9,15	2,0,0,0,0,0	298	149	6.34e-05	0.00478698	0.5,0.692,0.857,1.0,0.571,0.778	0.692,1.0,1.0,1.0,1.0,1.0	-0.216
1994	ENSG00000130811	EIF3G	chr19	-	10118867	10119171	10118867	10118956	10119066	10119171	1994	4,4,3,4,4,2	0,3,0,0,0,1	4,6,5,3,7,7	3,0,2,7,6,3	258	149	8.74e-06	0.00132309	1.0,0.435,1.0,1.0,1.0,0.536	0.435,1.0,0.591,0.198,0.403,0.574	0.295
2129	ENSG00000141994	DUS3L	chr19	-	5786748	5787171	5786748	5786919	5787060	5787171	2129	4,3,5,2,6,3	14,4,17,5,8,6	1,3,0,6,1,0	9,10,17,14,14,20	289	149	0.000939177	0.0317063	0.128,0.279,0.132,0.171,0.279,0.205	0.054,0.134,0.0,0.181,0.036,0.0	0.132
2266	ENSG00000175455	CCDC14	chr3	-	123956354	123956795	123956354	123956427	123956739	123956795	2266	2,12,6,10,3,2	11,8,5,13,4,1	15,5,1,14,22,15	0,1,3,12,0,6	298	149	0.00152019	0.0429899	0.083,0.429,0.375,0.278,0.273,0.5	1.0,0.714,0.143,0.368,1.0,0.556	-0.307
2353	ENSG00000171777	RASGRP4	chr19	-	38419859	38420262	38419859	38419971	38420130	38420262	2353	50,13,14,9,14,20	2,4,2,0,1,2	9,8,6,22,9,14	0,0,0,0,0,0	298	149	0.000303072	0.0147462	0.926,0.619,0.778,1.0,0.875,0.833	1.0,1.0,1.0,1.0,1.0,1.0	-0.161
2423	ENSG00000111653	ING4	chr12	-	6652661	6653050	6652661	6652770	6652944	6653050	2423	6,1,6,3,4,1	8,4,12,1,16,15	10,7,3,8,15,9	9,6,1,4,4,8	298	149	0.000309422	0.0148081	0.273,0.111,0.2,0.6,0.111,0.032	0.357,0.368,0.6,0.5,0.652,0.36	-0.252
2545	ENSG00000128604	IRF5	chr7	+	128947022	128947535	128947022	128947056	128947277	128947535	2545	29,20,25,21,9,17	80,29,54,47,64,55	37,16,26,13,27,47	67,18,31,25,29,59	298	149	9.37e-05	0.00658227	0.153,0.256,0.188,0.183,0.066,0.134	0.216,0.308,0.295,0.206,0.318,0.285	-0.108
2665	ENSG00000161265	U2AF1L4	chr19	-	35744322	35745187	35744322	35744421	35745124	35745187	2665	28,28,26,27,35,39	12,12,3,4,14,2	26,40,18,15,38,36	2,0,1,2,3,0	298	149	5.9e-07	0.000174342	0.538,0.538,0.813,0.771,0.556,0.907	0.867,1.0,0.9,0.789,0.864,1.0	-0.216
2941	ENSG00000145020	AMT	chr3	-	49416821	49417718	49416821	49417309	49417614	49417718	2941	5,7,2,3,12,7	2,2,2,2,1,1	11,12,9,10,12,8	1,0,0,0,0,0	298	149	5.04e-06	0.000877593	0.556,0.636,0.333,0.429,0.857,0.778	0.846,1.0,1.0,1.0,1.0,1.0	-0.376
3152	ENSG00000064961	HMG20B	chr19	+	3573691	3574586	3573691	3573800	3574369	3574586	3152	3,4,1,1,9,6	0,3,0,0,0,0	8,5,2,0,5,12	1,5,2,1,1,3	298	149	6.02e-07	0.000174342	1.0,0.4,1.0,1.0,1.0,1.0	0.8,0.333,0.333,0.0,0.714,0.667	0.426
3545	ENSG00000140988	RPS2	chr16	-	1962496	1963256	1962496	1962656	1963148	1963256	3545	8,1,1,4,16,1	4,3,2,0,3,5	8,5,10,5,3,5	0,2,2,0,1,0	298	149	1.93e-05	0.00191189	0.5,0.143,0.2,1.0,0.727,0.091	1.0,0.556,0.714,1.0,0.6,1.0	-0.368
3686	ENSG00000150433	TMEM218	chr11	-	125102131	125102809	125102131	125102351	125102733	125102809	3686	12,3,13,10,6,10	1,1,2,3,2,6	7,14,11,9,6,15	0,0,2,2,0,2	298	149	0.000443137	0.0191075	0.857,0.6,0.765,0.625,0.6,0.455	1.0,1.0,0.733,0.692,1.0,0.789	-0.219
3909	ENSG00000185946	RNPC3	chr1	+	103525698	103526262	103525698	103525930	103526066	103526262	3909	0,0,2,0,0,0	7,2,3,2,3,6	0,5,0,7,4,3	2,4,1,2,1,2	284	149	3.25e-08	2.02e-05	0.0,0.0,0.259,0.0,0.0,0.0	0.0,0.396,0.0,0.647,0.677,0.44	-0.317
4004	ENSG00000165525	NEMF	chr14	-	49784924	49785320	49784924	49785004	49785219	49785320	4004	0,8,7,12,6,8	6,4,1,6,9,4	10,8,11,9,11,12	0,3,1,4,1,0	298	149	0.000250946	0.0128573	0.0,0.5,0.778,0.5,0.25,0.5	1.0,0.571,0.846,0.529,0.846,1.0	-0.377
4005	ENSG00000213920	MDP1	chr14	-	24215551	24215797	24215551	24215662	24215736	24215797	4005	1,2,6,3,3,1	24,18,15,15,26,31	8,13,9,1,6,7	13,18,27,17,29,21	222	149	0.000426859	0.0187775	0.027,0.069,0.212,0.118,0.072,0.021	0.292,0.326,0.183,0.038,0.122,0.183	-0.104
4340	ENSG00000117308	GALE	chr1	-	23796508	23796782	23796508	23796586	23796696	23796782	4340	0,1,5,1,2,2	16,13,20,6,16,15	6,3,6,3,1,20	19,12,8,9,13,15	258	149	0.000119764	0.00762894	0.0,0.043,0.126,0.088,0.067,0.071	0.154,0.126,0.302,0.161,0.043,0.435	-0.138
4569	ENSG00000197912	SPG7	chr16	+	89554485	89556085	89554485	89554563	89555877	89556085	4569	5,3,6,5,4,2	0,0,2,1,0,2	6,3,2,11,1,13	2,0,2,2,1,9	298	149	0.00124571	0.039312	1.0,1.0,0.6,0.714,1.0,0.333	0.6,1.0,0.333,0.733,0.333,0.419	0.205
4591	ENSG00000092929	UNC13D	chr17	-	75839838	75840329	75839838	75839942	75840224	75840329	4591	42,9,17,14,30,8	10,0,0,5,1,7	7,15,4,21,14,34	0,1,1,0,3,0	298	149	0.000150346	0.00884806	0.677,1.0,1.0,0.583,0.938,0.364	1.0,0.882,0.667,1.0,0.7,1.0	-0.115
4840	ENSG00000178904	DPY19L3	chr19	+	32467473	32468813	32467473	32467626	32468730	32468813	4840	4,1,3,1,0,2	1,1,1,4,3,0	4,1,3,5,0,3	2,0,0,0,5,0	298	149	0.00158431	0.0435537	0.667,0.333,0.6,0.111,0.0,1.0	0.5,1.0,1.0,1.0,0.0,1.0	-0.298
5082	ENSG00000141452	RMC1	chr18	+	23530228	23530612	23530228	23530297	23530510	23530612	5082	10,11,9,11,13,7	11,8,8,3,1,3	12,19,24,25,18,19	1,3,4,0,1,2	298	149	1.19e-05	0.00152808	0.312,0.407,0.36,0.647,0.867,0.538	0.857,0.76,0.75,1.0,0.9,0.826	-0.327
5675	ENSG00000085978	ATG16L1	chr2	+	233289853	233290353	233289853	233289974	233290247	233290353	5675	11,4,7,2,5,2	32,16,5,14,1,6	2,1,6,2,1,2	12,5,22,33,24,18	298	149	0.00130664	0.0406457	0.147,0.111,0.412,0.067,0.714,0.143	0.077,0.091,0.12,0.029,0.02,0.053	0.201
5789	ENSG00000039523	RIPOR1	chr16	+	67540457	67540704	67540457	67540501	67540551	67540704	5789	6,4,5,5,1,7	7,0,7,5,4,1	3,12,1,4,1,9	1,0,0,0,1,2	198	149	1.54e-06	0.000373296	0.392,1.0,0.35,0.429,0.158,0.84	0.693,1.0,1.0,1.0,0.429,0.772	-0.288
5884	ENSG00000114388	NPRL2	chr3	-	50348522	50348782	50348522	50348563	50348710	50348782	5884	9,19,16,12,6,15	0,0,8,3,0,0	21,13,7,27,24,19	6,2,8,18,9,7	295	149	0.000268733	0.0136085	1.0,1.0,0.503,0.669,1.0,1.0	0.639,0.767,0.306,0.431,0.574,0.578	0.313
6094	ENSG00000115282	TTC31	chr2	+	74490243	74491184	74490243	74490473	74491127	74491184	6094	11,2,15,14,19,3	0,0,0,0,0,5	19,5,10,17,16,18	2,0,3,9,4,0	298	149	0.000436992	0.019031	1.0,1.0,1.0,1.0,1.0,0.231	0.826,1.0,0.625,0.486,0.667,1.0	0.105
6215	ENSG00000198690	FAN1	chr15	+	30925788	30928656	30925788	30925939	30928552	30928656	6215	1,0,1,0,0,2	7,2,8,3,6,5	6,2,1,2,5,1	5,12,2,4,2,0	298	149	1.65e-05	0.00184464	0.067,0.0,0.059,0.0,0.0,0.167	0.375,0.077,0.2,0.2,0.556,1.0	-0.353
6374	ENSG00000137101	CD72	chr9	-	35615942	35616689	35615942	35616386	35616599	35616689	6374	0,3,2,0,2,0	1,0,0,2,1,1	6,14,6,6,9,9	4,4,0,0,3,0	298	149	0.00150923	0.0429899	0.0,1.0,1.0,0.0,0.5,0.0	0.429,0.636,1.0,1.0,0.6,1.0	-0.361
6766	ENSG00000184922	FMNL1	chr17	+	45246209	45246604	45246209	45246330	45246504	45246604	6766	23,15,7,18,19,11	45,25,40,17,33,29	19,27,14,23,32,46	14,8,14,29,17,26	298	149	6.54e-06	0.00105474	0.204,0.231,0.08,0.346,0.224,0.159	0.404,0.628,0.333,0.284,0.485,0.469	-0.226
6991	ENSG00000159199	ATP5MC1	chr17	+	48893408	48895334	48893408	48893456	48895155	48895334	6991	0,0,8,3,0,0	12,1,4,0,4,2	2,2,7,1,2,6	6,0,4,0,2,2	298	149	0.00165502	0.0442186	0.0,0.0,0.5,1.0,0.0,0.0	0.143,1.0,0.467,1.0,0.333,0.6	-0.341
7165	ENSG00000196998	WDR45	chrX	-	49076644	49077911	49076644	49076753	49077836	49077911	7165	47,47,39,27,30,20	3,1,2,0,1,0	28,27,20,37,60,49	2,5,2,1,8,5	298	149	0.000113309	0.00747665	0.887,0.959,0.907,1.0,0.938,1.0	0.875,0.73,0.833,0.949,0.789,0.831	0.114

## Sheet: SE
ID	GeneID	geneSymbol	chr	strand	exonStart_0base	exonEnd	upstreamES	upstreamEE	downstreamES	downstreamEE	ID	IJC_SAMPLE_1	SJC_SAMPLE_1	IJC_SAMPLE_2	SJC_SAMPLE_2	IncFormLen	SkipFormLen	PValue	FDR	IncLevel1	IncLevel2	IncLevelDifference
3	ENSG00000179195	ZNF664	chr12	+	124003422	124003540	123988042	123988138	124004877	124004935	3	3,16,3,3,9,2	1,0,3,3,9,5	4,2,2,10,9,6	0,2,0,0,0,0	266	149	7.67e-09	6.01e-06	0.627,1.0,0.359,0.359,0.359,0.183	1.0,0.359,1.0,1.0,1.0,1.0	-0.412
4	ENSG00000179195	ZNF664	chr12	+	124004877	124004935	123988042	123988138	124011380	124011441	4	8,9,9,9,12,17	17,33,38,37,33,14	4,2,3,3,11,7	44,32,19,52,61,50	206	149	7.13e-06	0.00107278	0.254,0.165,0.146,0.15,0.208,0.468	0.062,0.043,0.102,0.04,0.115,0.092	0.156
453	ENSG00000104870	FCGRT	chr19	+	49516113	49516199	49514210	49514486	49524570	49524644	453	9,1,0,2,9,2	11,3,6,5,4,8	1,2,0,0,0,0	2,2,1,1,8,7	234	149	2.76e-06	0.000512827	0.343,0.175,0.0,0.203,0.589,0.137	0.241,0.389,0.0,0.0,0.0,0.0	0.136
644	ENSG00000120685	PROSER1	chr13	-	39034130	39034196	39031562	39031631	39037197	39037294	644	41,38,43,10,31,13	6,2,0,2,0,10	26,6,24,32,17,22	1,1,0,0,2,0	214	149	2.76e-05	0.00291981	0.826,0.93,1.0,0.777,1.0,0.475	0.948,0.807,1.0,1.0,0.855,1.0	-0.1
787	ENSG00000115875	SRSF7	chr2	-	38748897	38749346	38748578	38748653	38749528	38749705	787	1.5726e+17	1.17127e+17	5.23315e+17	107,99,71,162,191,152	298	149	0.000115796	0.00865472	0.402,0.506,0.528,0.569,0.583,0.432	0.71,0.614,0.704,0.614,0.591,0.537	-0.125
845	ENSG00000136450	SRSF1	chr17	-	58005397	58005600	58004922	58005041	58005800	58005973	845	1.79189e+17	8,11,21,31,38,15	2.00132e+17	42,32,33,68,54,32	298	149	0.000118209	0.00875717	0.918,0.896,0.834,0.755,0.606,0.865	0.704,0.673,0.687,0.628,0.726,0.744	0.119
846	ENSG00000136450	SRSF1	chr17	-	58005413	58005600	58004587	58005041	58005800	58005973	846	1.75211e+17	8,11,21,31,38,15	2.23146e+17	42,32,33,68,54,32	298	149	0.000151392	0.0103909	0.916,0.906,0.835,0.758,0.636,0.867	0.726,0.695,0.707,0.639,0.733,0.763	0.109
881	ENSG00000076067	RBMS2	chr12	+	56568974	56569033	56562416	56562583	56569898	56569990	881	28,11,15,14,20,11	0,0,0,2,0,0	10,21,16,17,17,19	6,0,2,0,1,6	207	149	1.63e-06	0.000335846	1.0,1.0,1.0,0.834,1.0,1.0	0.545,1.0,0.852,1.0,0.924,0.695	0.136
947	ENSG00000124588	NQO2	chr6	+	3004494	3004651	3003668	3003789	3006467	3006559	947	56,19,13,18,20,28	6,0,7,6,8,6	11,19,16,17,26,43	0,0,0,4,1,2	298	149	1.65e-05	0.00200798	0.824,1.0,0.481,0.6,0.556,0.7	1.0,1.0,1.0,0.68,0.929,0.915	-0.227
1286	ENSG00000101654	RNMT	chr18	+	13759941	13760208	13754113	13754147	13762038	13762344	1286	7,9,17,21,12,5	2,0,1,0,0,2	10,1,4,9,7,6	3,4,3,3,4,0	298	149	4.1e-06	0.000697271	0.636,1.0,0.895,1.0,1.0,0.556	0.625,0.111,0.4,0.6,0.467,1.0	0.314
1309	ENSG00000140398	NEIL1	chr15	+	75353738	75353866	75352601	75352701	75354249	75354277	1309	3,1,6,4,6,8	0,0,0,0,4,0	5,30,9,3,20,16	0,5,0,3,2,2	276	149	0.000735236	0.0332539	1.0,1.0,1.0,1.0,0.447,1.0	1.0,0.764,1.0,0.351,0.844,0.812	0.113
1598	ENSG00000163939	PBRM1	chr3	-	52615350	52615456	52609312	52609955	52617261	52617538	1598	36,53,69,72,28,62	5,6,0,0,9,0	72,22,34,95,53,80	1,0,0,4,0,0	254	149	2.56e-05	0.00276344	0.809,0.838,1.0,1.0,0.646,1.0	0.977,1.0,1.0,0.933,1.0,1.0	-0.103
1965	ENSG00000177150	FAM210A	chr18	-	13687742	13687882	13681604	13682105	13726328	13726663	1965	8,2,2,0,11,0	0,10,10,6,28,9	2,0,0,1,0,0	9,8,9,15,5,21	288	149	0.000648727	0.0304782	1.0,0.094,0.094,0.0,0.169,0.0	0.103,0.0,0.0,0.033,0.0,0.0	0.204
2107	ENSG00000168876	ANKRD49	chr11	+	94497901	94497964	94496603	94497118	94498070	94498214	2107	16,14,14,11,24,13	6,2,10,7,1,0	20,13,24,27,11,26	0,0,0,0,0,0	211	149	8.05e-12	2.37e-08	0.653,0.832,0.497,0.526,0.944,1.0	1.0,1.0,1.0,1.0,1.0,1.0	-0.258
2151	ENSG00000137404	NRM	chr6	-	30689275	30689452	30688046	30688942	30690841	30690967	2151	96,32,34,27,38,38	15,4,12,5,13,8	40,43,38,43,32,53	3,4,0,3,1,5	298	149	4.94e-06	0.000805407	0.762,0.8,0.586,0.73,0.594,0.704	0.87,0.843,1.0,0.878,0.941,0.841	-0.2
2221	ENSG00000143442	POGZ	chr1	-	151440927	151441086	151430665	151430841	151442080	151442205	2221	60,84,106,119,110,69	36,14,11,8,26,8	101,75,75,152,128,106	13,4,1,17,6,5	298	149	0.000445071	0.0231677	0.455,0.75,0.828,0.881,0.679,0.812	0.795,0.904,0.974,0.817,0.914,0.914	-0.152
2228	ENSG00000186001	LRCH3	chr3	+	197858833	197858905	197852327	197852620	197865422	197865471	2228	9,8,6,12,5,3	5,0,3,2,0,1	4,5,11,8,8,3	0,1,0,1,0,0	220	149	5.8e-05	0.00509071	0.549,1.0,0.575,0.803,1.0,0.67	1.0,0.772,1.0,0.844,1.0,1.0	-0.17
2364	ENSG00000164535	DAGLB	chr7	-	6416258	6416754	6412986	6413034	6416840	6416921	2364	40,23,31,31,60,15	6,2,2,0,1,9	45,25,66,72,68,76	3,0,0,1,1,0	298	149	1.56e-06	0.00032607	0.769,0.852,0.886,1.0,0.968,0.455	0.882,1.0,1.0,0.973,0.971,1.0	-0.149
2373	ENSG00000164535	DAGLB	chr7	-	6436361	6436533	6432836	6432959	6445952	6446104	2373	16,16,15,23,4,19	0,0,0,0,0,1	14,12,16,17,35,5	6,0,2,2,3,0	298	149	4.61e-06	0.000768951	1.0,1.0,1.0,1.0,1.0,0.905	0.538,1.0,0.8,0.81,0.854,1.0	0.151
2579	ENSG00000099840	IZUMO4	chr19	+	2097584	2097812	2097423	2097495	2097928	2097955	2579	15,3,0,4,0,3	10,6,10,5,23,8	2,2,1,0,1,3	12,28,35,16,25,24	298	149	4.01e-05	0.00383526	0.429,0.2,0.0,0.286,0.0,0.158	0.077,0.034,0.014,0.0,0.02,0.059	0.145
2734	ENSG00000224078	SNHG14	chr15	+	25079825	25080079	25078861	25078995	25081090	25081183	2734	0,0,4,0,0,0	8,8,3,3,19,2	6,3,5,1,4,0	2,1,5,3,5,4	298	149	9.22e-07	0.000225872	0.0,0.0,0.4,0.0,0.0,0.0	0.6,0.6,0.333,0.143,0.286,0.0	-0.26
2838	ENSG00000183530	PRR14L	chr22	-	31738386	31738911	31725537	31725610	31749992	31750132	2838	23,15,26,27,16,17	0,2,2,0,0,0	32,10,23,23,34,21	1,0,4,7,3,4	298	149	2.01e-06	0.000397539	1.0,0.789,0.867,1.0,1.0,1.0	0.941,1.0,0.742,0.622,0.85,0.724	0.13
3013	ENSG00000187037	GPR141	chr7	+	37729915	37730038	37685178	37685298	37740379	37741374	3013	11,19,17,10,12,11	10,0,2,1,1,3	7,7,4,7,6,9	3,0,0,0,0,1	271	149	9.14e-05	0.00722157	0.377,1.0,0.824,0.846,0.868,0.668	0.562,1.0,1.0,1.0,1.0,0.832	-0.135
3531	ENSG00000138386	NAB1	chr2	+	190649830	190649982	190649082	190649360	190659157	190659476	3531	0,5,1,6,2,5	22,9,12,8,10,9	7,7,3,5,6,8	3,2,7,6,4,4	298	149	3.94e-05	0.00379903	0.0,0.217,0.04,0.273,0.091,0.217	0.538,0.636,0.176,0.294,0.429,0.5	-0.289
3576	ENSG00000197956	S100A6	chr1	-	153535788	153535933	153535201	153535360	153536107	153536244	3576	18,11,11,7,20,12	6,2,0,3,4,0	3,10,14,6,4,22	4,11,7,4,4,6	293	149	0.000736502	0.0332733	0.604,0.737,1.0,0.543,0.718,1.0	0.276,0.316,0.504,0.433,0.337,0.651	0.347
3879	ENSG00000166435	XRRA1	chr11	-	74843853	74843959	74840229	74843453	74844167	74844283	3879	14,10,2,7,18,9	7,1,0,3,1,3	12,17,5,21,9,18	0,0,1,4,0,0	254	149	2.46e-05	0.00267936	0.54,0.854,1.0,0.578,0.913,0.638	1.0,1.0,0.746,0.755,1.0,1.0	-0.163
3881	ENSG00000166435	XRRA1	chr11	-	74851087	74851203	74848114	74848462	74906238	74906456	3881	17,25,1,23,15,13	2,7,0,6,4,3	4,2,8,25,14,21	0,0,0,2,0,2	264	149	4.05e-07	0.000128426	0.828,0.668,1.0,0.684,0.679,0.71	1.0,1.0,1.0,0.876,1.0,0.856	-0.194
4064	ENSG00000186815	TPCN1	chr12	+	113288494	113288526	113288162	113288234	113288757	113288847	4064	5,1,3,0,3,4	82,9,48,47,41,59	6,3,4,11,10,5	44,8,21,31,33,53	180	149	5.6e-06	0.000886188	0.048,0.084,0.049,0.0,0.057,0.053	0.101,0.237,0.136,0.227,0.201,0.072	-0.114
4128	ENSG00000142303	ADAMTS10	chr19	-	8605622	8605809	8605011	8605358	8608133	8608248	4128	33,11,52,44,54,13	6,2,4,3,0,0	40,49,20,34,68,41	1,0,0,0,1,0	298	149	1.01e-05	0.00136406	0.733,0.733,0.867,0.88,1.0,1.0	0.952,1.0,1.0,1.0,0.971,1.0	-0.118
4170	ENSG00000231887	PRH1	chr12	-	11047019	11047188	10973654	10973721	11171421	11171544	4170	6,14,18,11,17,10	0,1,2,0,0,0	11,5,11,16,13,18	2,1,10,0,0,0	298	149	0.00128299	0.0496491	1.0,0.875,0.818,1.0,1.0,1.0	0.733,0.714,0.355,1.0,1.0,1.0	0.149
4259	ENSG00000184381	PLA2G6	chr22	-	38148492	38148623	38147367	38147475	38169217	38169467	4259	2,3,1,2,0,2	4,1,2,0,2,2	1,1,1,2,3,1	0,2,0,0,1,0	279	149	1.12e-06	0.000258908	0.211,0.616,0.211,1.0,0.0,0.348	1.0,0.211,1.0,1.0,0.616,1.0	-0.407
4354	ENSG00000118762	PKD2	chr4	+	88046641	88046870	88043232	88043457	88051990	88052158	4354	16,14,7,17,14,23	0,0,1,1,2,0	8,15,5,5,3,9	4,2,2,1,2,1	298	149	4.92e-06	0.000804845	1.0,1.0,0.778,0.895,0.778,1.0	0.5,0.789,0.556,0.714,0.429,0.818	0.274
4420	ENSG00000157881	PANK4	chr1	-	2512887	2513039	2511627	2511683	2514001	2514089	4420	64,41,80,42,31,39	30,10,0,8,14,4	49,65,98,115,75,122	8,7,4,4,4,5	298	149	0.000430176	0.0225182	0.516,0.672,1.0,0.724,0.525,0.83	0.754,0.823,0.925,0.935,0.904,0.924	-0.166
4509	ENSG00000101104	PABPC1L	chr20	+	44936893	44936976	44936636	44936730	44938060	44938191	4509	13,18,6,10,15,5	30,38,33,32,50,20	4,0,17,7,6,5	27,81,68,50,67,82	231	149	3.75e-07	0.0001225	0.218,0.234,0.105,0.168,0.162,0.139	0.087,0.0,0.139,0.083,0.055,0.038	0.104
4530	ENSG00000131373	HACL1	chr3	-	15585247	15585342	15582876	15582989	15586524	15586602	4530	36,38,27,38,30,20	3,4,4,3,14,3	46,27,29,41,45,29	0,0,0,0,1,4	243	149	7.02e-09	5.58e-06	0.88,0.853,0.805,0.886,0.568,0.803	1.0,1.0,1.0,1.0,0.965,0.816	-0.164
4561	ENSG00000101901	ALG13	chrX	+	111721602	111721711	111720094	111720170	111723797	111723881	4561	8,14,13,15,15,12	0,0,2,0,0,0	16,12,21,28,23,30	0,1,0,2,7,9	257	149	2.89e-07	9.94e-05	1.0,1.0,0.79,1.0,1.0,1.0	1.0,0.874,1.0,0.89,0.656,0.659	0.119
4562	ENSG00000101901	ALG13	chrX	+	111722792	111722857	111720094	111720170	111723797	111723898	4562	1,4,6,22,8,5	0,0,2,0,0,0	22,12,20,20,10,16	0,1,0,2,7,9	213	149	1.79e-06	0.000361274	1.0,1.0,0.677,1.0,1.0,1.0	1.0,0.894,1.0,0.875,0.5,0.554	0.142
4621	ENSG00000132549	VPS13B	chr8	+	99507136	99507203	99502835	99502950	99507769	99507911	4621	11,10,9,6,6,9	0,0,0,2,0,0	11,4,7,8,10,4	3,0,4,0,0,4	215	149	0.000217921	0.0136656	1.0,1.0,1.0,0.675,1.0,1.0	0.718,1.0,0.548,1.0,1.0,0.409	0.167
4635	ENSG00000106603	COA1	chr7	-	43656032	43656153	43650611	43650712	43729428	43729505	4635	0,0,0,0,0,0	10,8,2,8,4,8	4,0,0,0,10,1	5,2,1,5,2,11	269	149	0.00110062	0.044464	0.0,0.0,0.0,0.0,0.0,0.0	0.307,0.0,0.0,0.0,0.735,0.048	-0.182
4652	ENSG00000255624	C10orf88B	chr10	+	122884716	122884852	122881597	122881667	122888268	122888723	4652	10,2,6,4,14,0	0,0,1,2,0,2	2,2,5,5,1,0	3,0,4,5,2,1	284	149	7.81e-05	0.00644966	1.0,1.0,0.759,0.512,1.0,0.0	0.259,1.0,0.396,0.344,0.208,0.0	0.344
4670	ENSG00000095574	IKZF5	chr10	-	123007025	123007176	122998226	122998671	123008693	123008795	4670	37,16,7,14,14,12	9,4,0,2,2,1	14,10,5,14,30,36	2,0,0,0,2,0	298	149	7.2e-07	0.000187414	0.673,0.667,1.0,0.778,0.778,0.857	0.778,1.0,1.0,1.0,0.882,1.0	-0.151
4768	ENSG00000164023	SGMS2	chr4	+	107895309	107896008	107858471	107858553	107899574	107899692	4768	31,20,27,9,6,24	0,0,2,1,4,5	4,5,3,17,9,17	0,0,0,0,0,0	298	149	7.69e-05	0.00638091	1.0,1.0,0.871,0.818,0.429,0.706	1.0,1.0,1.0,1.0,1.0,1.0	-0.196
4781	ENSG00000160298	C21orf58	chr21	-	46318784	46318961	46318011	46318220	46322638	46323869	4781	22,13,6,10,11,10	0,0,6,1,9,2	3,1,1,4,11,4	0,0,1,0,2,0	298	149	3.78e-05	0.00369004	1.0,1.0,0.333,0.833,0.379,0.714	1.0,1.0,0.333,1.0,0.733,1.0	-0.134
4993	ENSG00000168411	RFWD3	chr16	-	74637855	74637970	74636345	74636577	74644361	74644453	4993	34,51,47,27,25,26	0,0,0,5,7,2	41,41,20,31,44,34	0,0,1,0,0,0	263	149	8.91e-05	0.00709938	1.0,1.0,1.0,0.754,0.669,0.88	1.0,1.0,0.919,1.0,1.0,1.0	-0.103
5196	ENSG00000204219	TCEA3	chr1	-	23419076	23419139	23417903	23418009	23424564	23424618	5196	25,10,21,28,88,12	1,0,0,0,4,0	20,6,27,1,18,14	4,5,2,2,1,0	211	149	0.000141934	0.00993891	0.946,1.0,1.0,1.0,0.94,1.0	0.779,0.459,0.905,0.261,0.927,1.0	0.259
5329	ENSG00000132640	BTBD3	chr20	+	11919085	11919176	11917777	11918601	11919717	11919836	5329	20,4,3,8,11,8	2,1,0,0,0,1	21,7,0,4,6,8	1,3,2,1,2,8	239	149	1.25e-06	0.00028172	0.862,0.714,1.0,1.0,1.0,0.833	0.929,0.593,0.0,0.714,0.652,0.384	0.356
5503	ENSG00000259719	LINC02284	chr14	+	56326179	56326225	56321485	56321611	56328182	56328361	5503	2,11,2,2,0,4	8,10,0,7,20,3	0,0,1,0,0,1	3,1,0,5,4,4	194	149	0.000118524	0.00876941	0.161,0.458,1.0,0.18,0.0,0.506	0.0,0.0,1.0,0.0,0.0,0.161	0.191
6037	ENSG00000181381	DDX60L	chr4	-	168475995	168476120	168472695	168472809	168480376	168480439	6037	39,21,12,22,41,22	20,36,17,17,71,35	8,7,4,5,18,8	26,25,14,35,17,42	273	149	9.81e-05	0.00764064	0.516,0.241,0.278,0.414,0.24,0.255	0.144,0.133,0.135,0.072,0.366,0.094	0.167
6092	ENSG00000197779	ZNF81	chrX	+	47842649	47842768	47836901	47836987	47846104	47846321	6092	2,2,1,0,4,0	8,6,2,5,6,7	2,12,1,2,3,2	2,0,0,3,5,2	267	149	0.000765657	0.0343268	0.122,0.157,0.218,0.0,0.271,0.0	0.358,1.0,1.0,0.271,0.251,0.358	-0.412
6364	ENSG00000183741	CBX6	chr22	-	38871901	38871945	38871691	38871757	38872121	38872216	6364	79,36,63,34,61,34	13,6,0,6,6,0	43,32,64,80,51,85	0,1,0,0,0,0	192	149	6.34e-11	1.24e-07	0.825,0.823,1.0,0.815,0.888,1.0	1.0,0.961,1.0,1.0,1.0,1.0	-0.102
6516	ENSG00000160999	SH2B2	chr7	+	102300521	102301279	102285154	102285258	102306720	102306822	6516	70,24,31,26,42,57	32,7,0,2,6,2	23,46,27,25,54,43	0,0,0,0,0,8	298	149	2.83e-05	0.00296465	0.522,0.632,1.0,0.867,0.778,0.934	1.0,1.0,1.0,1.0,1.0,0.729	-0.166
6551	ENSG00000213463	SYNJ2BP	chr14	-	70388469	70388606	70375675	70375771	70416899	70417090	6551	41,38,32,24,28,16	3,0,2,0,0,0	34,23,14,47,53,45	6,3,4,5,2,2	285	149	4.01e-06	0.000687151	0.877,1.0,0.893,1.0,1.0,1.0	0.748,0.8,0.647,0.831,0.933,0.922	0.148
6754	ENSG00000240225	ZNF542P	chr19	+	56374685	56374757	56373530	56373623	56376866	56377366	6754	2,6,0,2,0,4	4,1,3,3,7,21	1,0,1,0,0,0	3,3,6,4,6,20	220	149	0.000142828	0.00998961	0.253,0.803,0.0,0.311,0.0,0.114	0.184,0.0,0.101,0.0,0.0,0.0	0.199
6755	ENSG00000240225	ZNF542P	chr19	+	56374685	56374825	56373530	56373623	56376866	56379553	6755	4,6,0,2,0,2	4,1,3,3,7,21	0,1,0,1,0,0	3,3,6,4,6,20	288	149	0.000270418	0.0159957	0.341,0.756,0.0,0.256,0.0,0.047	0.0,0.147,0.0,0.115,0.0,0.0	0.19
7216	ENSG00000126746	ZNF384	chr12	-	6678662	6678710	6678126	6678343	6678945	6679183	7216	25,14,20,28,13,15	15,11,3,6,7,4	16,9,14,20,25,27	1,6,2,1,2,1	196	149	0.000447647	0.0232515	0.559,0.492,0.835,0.78,0.585,0.74	0.924,0.533,0.842,0.938,0.905,0.954	-0.184
7546	ENSG00000173480	ZNF417	chr19	-	57915337	57915531	57912059	57912186	57916378	57916577	7546	3,0,0,0,0,0	36,9,12,2,5,6	0,2,1,1,0,10	1,5,6,6,11,6	298	149	0.00030265	0.0174531	0.04,0.0,0.0,0.0,0.0,0.0	0.0,0.167,0.077,0.077,0.0,0.455	-0.123
7715	ENSG00000137074	APTX	chr9	-	32988082	32988124	32987543	32987731	32989758	32989895	7715	15,9,22,15,17,5	19,11,3,2,10,7	12,15,6,22,26,15	7,0,1,0,3,0	190	149	3.02e-05	0.00309555	0.382,0.391,0.852,0.855,0.571,0.359	0.573,1.0,0.825,1.0,0.872,1.0	-0.31
7717	ENSG00000137074	APTX	chr9	-	32988082	32988129	32987543	32987731	32989758	32989895	7717	10,25,25,17,24,10	19,11,3,2,10,7	19,11,17,15,34,11	7,0,1,0,3,0	195	149	7.3e-05	0.00617427	0.287,0.635,0.864,0.867,0.647,0.522	0.675,1.0,0.929,1.0,0.896,1.0	-0.28
7719	ENSG00000137074	APTX	chr9	-	32988091	32988124	32987543	32987731	32989758	32989895	7719	0,7,16,10,13,4	19,11,3,2,10,7	11,6,2,10,6,9	7,0,1,0,3,0	181	149	0.000533641	0.026373	0.0,0.344,0.814,0.805,0.517,0.32	0.564,1.0,0.622,1.0,0.622,1.0	-0.335
7909	ENSG00000223745	CCDC18-AS1	chr1	-	93315148	93315269	93305387	93305470	93324634	93324691	7909	15,2,0,9,5,5	5,8,8,7,8,4	0,3,0,0,5,1	14,21,9,14,18,9	269	149	1.47e-06	0.000311086	0.624,0.122,0.0,0.416,0.257,0.409	0.0,0.073,0.0,0.0,0.133,0.058	0.261
8025	ENSG00000257335	MGAM	chr7	+	142096330	142096415	142095564	142095713	142097592	142097649	8025	122,34,45,32,30,52	47,7,5,5,3,1	17,18,10,37,41,60	1,0,0,4,2,5	233	149	0.000595516	0.0285251	0.624,0.756,0.852,0.804,0.865,0.971	0.916,1.0,1.0,0.855,0.929,0.885	-0.119
8056	ENSG00000172845	SP3	chr2	-	173964404	173964553	173954872	173956232	173965164	173965702	8056	16,18,9,8,17,6	0,1,1,0,0,0	12,10,1,12,7,6	5,3,0,0,0,4	297	149	1.41e-05	0.00176686	1.0,0.9,0.819,1.0,1.0,1.0	0.546,0.626,1.0,1.0,1.0,0.429	0.186
8165	ENSG00000173372	C1QA	chr1	+	22637609	22637779	22636627	22636702	22638832	22639331	8165	7,10,21,28,46,27	0,0,0,0,0,0	45,12,8,33,23,20	6,1,4,1,2,1	298	149	3.15e-07	0.000105922	1.0,1.0,1.0,1.0,1.0,1.0	0.789,0.857,0.5,0.943,0.852,0.909	0.192
8391	ENSG00000198954	KIFBP	chr10	+	69007626	69007751	69005731	69005915	69008840	69008925	8391	11,10,0,10,8,7	0,0,12,0,0,0	7,9,2,14,1,4	4,1,1,4,7,4	273	149	4.39e-05	0.0041072	1.0,1.0,0.0,1.0,1.0,1.0	0.489,0.831,0.522,0.656,0.072,0.353	0.346
8582	ENSG00000182183	SHISAL2A	chr1	+	52639974	52640067	52633393	52633675	52667398	52667579	8582	1,3,4,1,1,2	0,0,0,2,0,0	2,0,7,5,6,3	0,5,3,3,0,0	241	149	0.00107409	0.0436924	1.0,1.0,1.0,0.236,1.0,1.0	1.0,0.0,0.591,0.507,1.0,1.0	0.19
8685	ENSG00000151690	MFSD6	chr2	+	190415291	190415413	190408354	190408503	190435976	190437561	8685	13,16,5,8,15,2	14,12,6,2,5,4	0,0,4,2,3,10	8,2,7,11,8,9	270	149	0.000749767	0.0336914	0.339,0.424,0.315,0.688,0.623,0.216	0.0,0.0,0.24,0.091,0.171,0.38	0.287
8977	ENSG00000173209	AHSA2P	chr2	+	61185979	61186081	61185838	61185865	61186445	61186497	8977	6,3,0,4,4,17	0,3,7,4,2,4	1,3,2,3,10,2	0,0,0,0,0,0	250	149	8.66e-15	8.49e-11	1.0,0.373,0.0,0.373,0.544,0.717	1.0,1.0,1.0,1.0,1.0,1.0	-0.499
9213	ENSG00000231721	LINC-PINT	chr7	-	130967388	130967517	130945609	130945835	130984052	130984109	9213	12,16,22,13,17,10	5,17,24,18,23,8	11,16,4,17,11,11	35,21,22,38,49,28	277	149	7.6e-05	0.00632121	0.564,0.336,0.33,0.28,0.284,0.402	0.145,0.291,0.089,0.194,0.108,0.174	0.199
9540	ENSG00000116095	PLEKHA3	chr2	+	178488967	178489014	178485640	178485757	178490658	178490814	9540	4,15,8,5,8,1	35,27,30,18,12,9	17,4,7,22,28,18	23,10,6,18,20,32	195	149	0.000200653	0.0128709	0.08,0.298,0.169,0.175,0.337,0.078	0.361,0.234,0.471,0.483,0.517,0.301	-0.205
9644	ENSG00000245958	AC093752.1	chr4	+	119497810	119497903	119494425	119494523	119512350	119512464	9644	21,23,35,24,8,28	0,0,6,0,0,0	14,20,12,13,23,17	0,0,3,7,4,0	241	149	0.000414976	0.021935	1.0,1.0,0.783,1.0,1.0,1.0	1.0,1.0,0.712,0.534,0.78,1.0	0.126
9755	ENSG00000142599	RERE	chr1	-	8359763	8359986	8358195	8358916	8360111	8361490	9755	239,126,123,99,106,103	94,37,3,30,44,25	87,72,84,127,98,138	10,8,3,13,15,20	298	149	0.000687005	0.0318192	0.56,0.63,0.953,0.623,0.546,0.673	0.813,0.818,0.933,0.83,0.766,0.775	-0.158
9871	ENSG00000257524	AL157935.3	chr9	-	127897955	127898010	127896241	127896332	127905934	127906022	9871	12,17,4,15,10,5	0,0,0,0,0,0	7,7,8,6,10,10	0,22,0,0,20,0	203	149	7.74e-05	0.00640458	1.0,1.0,1.0,1.0,1.0,1.0	1.0,0.189,1.0,1.0,0.268,1.0	0.257
9942	ENSG00000108384	RAD51C	chr17	+	58724039	58724100	58720745	58720812	58732483	58732519	9942	8,14,16,17,21,7	2,2,6,4,0,0	16,17,12,24,22,25	0,2,0,0,0,1	209	149	1.06e-06	0.00024939	0.74,0.833,0.655,0.752,1.0,1.0	1.0,0.858,1.0,1.0,1.0,0.947	-0.138
9976	ENSG00000152457	DCLRE1C	chr10	-	14949035	14949087	14945104	14945189	14953901	14954018	9976	11,36,33,24,19,18	6,2,4,3,0,3	15,12,17,28,27,11	0,0,3,1,0,0	200	149	8.13e-06	0.00117143	0.577,0.931,0.86,0.856,1.0,0.817	1.0,1.0,0.808,0.954,1.0,1.0	-0.12
9996	ENSG00000183077	AFMID	chr17	+	78205602	78205738	78205439	78205518	78205945	78206050	9996	25,11,13,7,5,10	4,0,2,2,2,0	6,10,8,1,12,6	0,0,0,0,1,0	284	149	0.000900361	0.0382937	0.766,1.0,0.773,0.647,0.567,1.0	1.0,1.0,1.0,1.0,0.863,1.0	-0.185
10696	ENSG00000198964	SGMS1	chr10	-	50340386	50340464	50327277	50327322	50343491	50344246	10696	9,4,0,0,3,2	15,7,7,12,14,6	0,2,0,0,3,0	17,8,10,11,18,13	226	149	1.36e-05	0.00172663	0.283,0.274,0.0,0.0,0.124,0.18	0.0,0.142,0.0,0.0,0.099,0.0	0.103
10995	ENSG00000006459	KDM7A	chr7	-	140126636	140126823	140120441	140120529	140127441	140127583	10995	23,21,20,20,19,22	16,2,0,0,5,1	20,7,5,26,17,24	0,0,0,2,2,0	298	149	1.54e-05	0.00188478	0.418,0.84,1.0,1.0,0.655,0.917	1.0,1.0,1.0,0.867,0.81,1.0	-0.141
11120	ENSG00000196295	GARS1-DT	chr7	-	30577648	30578091	30576563	30576710	30579230	30579314	11120	24,29,16,29,29,30	4,0,5,0,4,2	16,5,19,21,33,22	1,11,4,14,10,4	298	149	0.00117562	0.0463481	0.75,1.0,0.615,1.0,0.784,0.882	0.889,0.185,0.704,0.429,0.623,0.733	0.245
11128	ENSG00000196295	GARS1-DT	chr7	-	30579230	30579314	30566421	30568989	30585329	30585456	11128	28,17,23,14,28,16	11,2,0,5,3,3	10,16,11,34,24,16	0,2,0,2,2,1	232	149	0.000376829	0.0206574	0.62,0.845,1.0,0.643,0.857,0.774	1.0,0.837,1.0,0.916,0.885,0.911	-0.135
11259	ENSG00000099991	CABIN1	chr22	+	24162065	24162215	24155837	24156076	24164399	24164489	11259	8,5,6,8,1,1	48,16,46,24,35,24	8,14,13,16,12,15	23,30,23,21,15,70	298	149	4.24e-06	0.000716726	0.077,0.135,0.061,0.143,0.014,0.02	0.148,0.189,0.22,0.276,0.286,0.097	-0.128
11291	ENSG00000241878	PISD	chr22	-	31628002	31628210	31625762	31626016	31628852	31628981	11291	12,4,3,9,6,3	0,0,0,2,2,1	7,1,0,2,3,1	2,4,1,2,3,2	298	149	1.91e-07	7.29e-05	1.0,1.0,1.0,0.692,0.6,0.6	0.636,0.111,0.0,0.333,0.333,0.2	0.546
11302	ENSG00000140326	CDAN1	chr15	-	42726096	42726160	42725488	42725670	42726309	42726417	11302	13,8,16,24,14,13	0,0,0,2,0,1	12,16,15,18,17,19	7,5,0,4,2,3	212	149	6.2e-08	3.14e-05	1.0,1.0,1.0,0.894,1.0,0.901	0.546,0.692,1.0,0.76,0.857,0.817	0.187
11403	ENSG00000136161	RCBTB2	chr13	-	48522307	48522403	48521897	48521962	48524658	48524757	11403	54,8,22,13,14,25	8,5,0,2,3,5	16,8,9,7,21,27	0,0,0,0,3,2	244	149	1.81e-05	0.00210163	0.805,0.494,1.0,0.799,0.74,0.753	1.0,1.0,1.0,1.0,0.81,0.892	-0.185
11993	ENSG00000152359	POC5	chr5	-	75712606	75712665	75707483	75707875	75712853	75712951	11993	6,2,1,0,0,4	13,18,9,3,3,6	0,0,0,0,0,0	6,6,13,14,4,32	207	149	6.93e-05	0.00592406	0.249,0.074,0.074,0.0,0.0,0.324	0.0,0.0,0.0,0.0,0.0,0.0	0.12
12032	ENSG00000108021	TASOR2	chr10	+	5712393	5712539	5709529	5709663	5712822	5712918	12032	4,4,13,9,4,2	3,2,1,1,2,2	5,2,9,5,11,10	0,0,0,2,0,2	294	149	6.37e-07	0.000171065	0.403,0.503,0.868,0.82,0.503,0.336	1.0,1.0,1.0,0.559,1.0,0.717	-0.307
13406	ENSG00000172716	SLFN11	chr17	-	35366946	35367043	35363438	35363826	35373473	35373622	13406	44,34,35,35,32,40	2,5,4,7,0,6	29,15,18,36,50,35	1,0,0,0,2,3	245	149	1.78e-05	0.00209637	0.93,0.805,0.842,0.753,1.0,0.802	0.946,1.0,1.0,1.0,0.938,0.876	-0.105
13409	ENSG00000172716	SLFN11	chr17	-	35366946	35367063	35362738	35363826	35373473	35373620	13409	44,39,42,35,36,56	2,5,4,7,0,6	39,16,19,41,53,39	1,0,0,0,2,3	265	149	1.98e-05	0.00226504	0.925,0.814,0.855,0.738,1.0,0.84	0.956,1.0,1.0,1.0,0.937,0.88	-0.1
13789	ENSG00000168137	SETD5	chr3	+	9436067	9436140	9435727	9435906	9436849	9436888	13789	5,3,0,5,10,5	10,19,10,2,1,7	1,1,0,4,5,0	20,5,4,23,21,10	221	149	0.000967823	0.040432	0.252,0.096,0.0,0.628,0.871,0.325	0.033,0.119,0.0,0.105,0.138,0.0	0.296
14345	ENSG00000173597	SULT1B1	chr4	-	69760207	69760250	69755069	69755261	69760458	69760598	14345	9,6,1,5,2,2	22,9,11,16,34,20	0,3,0,0,0,0	19,7,6,9,5,19	191	149	5.88e-07	0.000162279	0.242,0.342,0.066,0.196,0.044,0.072	0.0,0.251,0.0,0.0,0.0,0.0	0.119
14367	ENSG00000080822	CLDND1	chr3	-	98521329	98521442	98518884	98518995	98522848	98522899	14367	13,15,14,10,15,7	0,0,1,0,0,0	17,10,18,17,36,15	3,3,0,4,2,5	261	149	9.67e-09	7.38e-06	1.0,1.0,0.889,1.0,1.0,1.0	0.764,0.656,1.0,0.708,0.911,0.631	0.203
14508	ENSG00000185347	TEDC1	chr14	+	105493834	105493933	105492578	105492734	105497356	105497413	14508	7,37,44,26,38,26	0,9,2,3,17,3	16,32,32,34,62,42	1,2,1,0,4,2	247	149	0.000131828	0.00945644	1.0,0.713,0.93,0.839,0.574,0.839	0.906,0.906,0.951,1.0,0.903,0.927	-0.116
14510	ENSG00000185347	TEDC1	chr14	+	105495879	105496086	105493834	105493933	105497356	105497443	14510	1,3,9,8,7,2	3,23,21,16,21,14	6,13,6,11,20,24	3,15,17,18,30,23	298	149	0.000797024	0.0351174	0.143,0.061,0.176,0.2,0.143,0.067	0.5,0.302,0.15,0.234,0.25,0.343	-0.165
14594	ENSG00000164674	SYTL3	chr6	+	158663204	158663378	158662749	158662812	158665394	158665613	14594	41,90,68,48,59,55	2,4,17,6,10,3	59,34,19,60,53,48	2,0,0,1,2,3	298	149	2.62e-06	0.000493595	0.911,0.918,0.667,0.8,0.747,0.902	0.937,1.0,1.0,0.968,0.93,0.889	-0.13
14706	ENSG00000116212	LRRC42	chr1	+	53947861	53947981	53946357	53946549	53951985	53952472	14706	4,2,2,1,2,3	2,6,5,4,13,4	2,0,2,0,0,0	4,5,2,9,4,3	268	149	0.000331776	0.0188191	0.527,0.156,0.182,0.122,0.079,0.294	0.218,0.0,0.357,0.0,0.0,0.0	0.131
14778	ENSG00000215039	CD27-AS1	chr12	-	6443539	6443717	6439211	6439676	6446960	6447087	14778	5,13,3,3,30,12	1,1,0,0,1,2	7,5,2,1,16,20	8,0,0,0,11,4	298	149	0.000110534	0.00837854	0.714,0.867,1.0,1.0,0.938,0.75	0.304,1.0,1.0,1.0,0.421,0.714	0.138
14779	ENSG00000215039	CD27-AS1	chr12	-	6443542	6443717	6439157	6439676	6446960	6447087	14779	8,13,3,3,28,11	1,1,0,0,1,2	9,5,4,1,13,23	8,0,0,0,11,4	298	149	0.000123918	0.00902102	0.8,0.867,1.0,1.0,0.933,0.733	0.36,1.0,1.0,1.0,0.371,0.742	0.143
14780	ENSG00000215039	CD27-AS1	chr12	-	6443545	6443717	6439000	6439676	6446960	6447087	14780	10,24,8,17,41,17	1,1,0,0,1,2	16,12,4,1,17,27	8,0,0,0,11,4	298	149	1.78e-05	0.00209637	0.833,0.923,1.0,1.0,0.953,0.81	0.5,1.0,1.0,1.0,0.436,0.771	0.135
14913	ENSG00000278619	MRM1	chr17	+	36607898	36608018	36607669	36607802	36608242	36608964	14913	16,19,33,13,17,5	0,0,0,0,1,0	13,24,9,28,20,41	4,0,2,6,0,0	268	149	0.000342214	0.0191708	1.0,1.0,1.0,1.0,0.904,1.0	0.644,1.0,0.714,0.722,1.0,1.0	0.137
15021	ENSG00000270231	NBPF8	chr1	+	120440741	120440814	120439475	120439690	120441277	120441489	15021	52,4,1,11,2,0	0,12,26,23,16,29	6,4,0,1,0,1	27,17,54,35,45,29	221	149	0.00075277	0.0338005	1.0,0.183,0.025,0.244,0.078,0.0	0.13,0.137,0.0,0.019,0.0,0.023	0.203
15052	ENSG00000170871	KIAA0232	chr4	+	6876659	6876757	6871573	6871682	6880786	6884164	15052	87,46,60,59,47,31	2,9,3,2,8,4	36,31,26,75,73,70	0,0,0,4,2,0	246	149	9.9e-07	0.00023588	0.963,0.756,0.924,0.947,0.781,0.824	1.0,1.0,1.0,0.919,0.957,1.0	-0.114
15099	ENSG00000151693	ASAP2	chr2	+	9391061	9391196	9388293	9388546	9393481	9393647	15099	12,4,9,10,8,22	2,3,1,2,1,2	14,5,3,6,15,28	0,0,1,0,0,0	283	149	1.47e-05	0.00181494	0.76,0.412,0.826,0.725,0.808,0.853	1.0,1.0,0.612,1.0,1.0,1.0	-0.205
15102	ENSG00000178188	SH2B1	chr16	+	28861617	28861747	28846642	28846827	28863667	28863754	15102	2,1,2,0,4,2	0,0,0,2,1,0	2,2,7,7,0,6	2,3,4,2,4,6	278	149	2.96e-06	0.000538029	1.0,1.0,1.0,0.0,0.682,1.0	0.349,0.263,0.484,0.652,0.0,0.349	0.431
15141	ENSG00000158856	DMTN	chr8	+	22059372	22059496	22057887	22057965	22066704	22066893	15141	2,6,5,0,16,4	3,6,0,2,6,14	2,1,5,6,4,17	2,0,1,0,2,0	272	149	1.8e-05	0.00209637	0.268,0.354,1.0,0.0,0.594,0.135	0.354,1.0,0.733,1.0,0.523,1.0	-0.377
15312	ENSG00000130749	ZC3H4	chr19	-	47110894	47110956	47094388	47094608	47112147	47112247	15312	17,9,8,17,9,10	13,7,22,19,9,6	3,1,0,2,2,0	12,20,11,17,17,28	210	149	5.11e-15	6.01e-11	0.481,0.477,0.205,0.388,0.415,0.542	0.151,0.034,0.0,0.077,0.077,0.0	0.361
15460	ENSG00000243970	PPIEL	chr1	-	39548669	39548746	39547578	39547634	39548861	39548951	15460	1,4,7,0,5,5	9,0,0,1,0,0	4,2,0,5,7,4	1,4,6,3,6,1	225	149	0.000287938	0.0167621	0.069,1.0,1.0,0.0,1.0,1.0	0.726,0.249,0.0,0.525,0.436,0.726	0.235
15461	ENSG00000243970	PPIEL	chr1	-	39548682	39548746	39547578	39547634	39548861	39548951	15461	1,3,3,0,1,2	9,0,0,1,0,0	3,1,0,8,6,2	1,4,6,3,6,1	212	149	0.000392628	0.0211685	0.072,1.0,1.0,0.0,1.0,1.0	0.678,0.149,0.0,0.652,0.413,0.584	0.266
15464	ENSG00000243970	PPIEL	chr1	-	39556598	39556738	39554348	39554392	39559215	39559356	15464	11,12,13,5,17,1	2,3,11,6,3,1	9,7,11,19,19,7	1,1,0,1,0,5	288	149	0.000660755	0.030937	0.74,0.674,0.379,0.301,0.746,0.341	0.823,0.784,1.0,0.908,1.0,0.42	-0.292
15622	ENSG00000179715	PCED1B	chr12	+	47223923	47224039	47216597	47216689	47235006	47235238	15622	18,7,2,14,31,0	15,21,32,43,88,13	0,1,6,2,3,9	18,23,68,12,34,50	264	149	0.00010162	0.00784483	0.404,0.158,0.034,0.155,0.166,0.0	0.0,0.024,0.047,0.086,0.047,0.092	0.104
15667	ENSG00000213020	ZNF611	chr19	-	52728729	52728831	52715831	52715913	52735000	52735034	15667	8,13,12,5,12,4	0,1,0,0,0,0	10,7,10,12,3,1	4,4,0,1,1,5	250	149	1.49e-08	1.04e-05	1.0,0.886,1.0,1.0,1.0,1.0	0.598,0.511,1.0,0.877,0.641,0.107	0.359
15784	ENSG00000123106	CCDC91	chr12	+	28225794	28225861	28190445	28190641	28257201	28257245	15784	0,1,1,2,2,1	7,9,10,11,5,12	2,0,4,11,1,4	2,9,16,11,7,13	215	149	0.00120813	0.0473971	0.0,0.071,0.065,0.112,0.217,0.055	0.409,0.0,0.148,0.409,0.09,0.176	-0.119
15866	ENSG00000071564	TCF3	chr19	-	1612206	1612430	1610964	1611849	1615284	1615821	15866	102,89,99,124,148,95	54,59,61,57,131,47	1.41138e+17	57,51,46,49,46,63	298	149	2.42e-05	0.00265339	0.486,0.43,0.448,0.521,0.361,0.503	0.553,0.575,0.607,0.581,0.603,0.563	-0.122
15867	ENSG00000071564	TCF3	chr19	-	1612206	1612433	1609289	1611849	1615284	1615485	15867	108,86,105,130,166,106	54,59,61,57,131,47	1.58152e+17	57,51,46,49,46,63	298	149	1.14e-05	0.00149522	0.5,0.422,0.463,0.533,0.388,0.53	0.581,0.598,0.631,0.598,0.613,0.579	-0.127
15905	ENSG00000284554	AL022318.4	chr22	+	39025556	39025671	39022821	39023014	39031693	39031973	15905	0,2,3,3,1,2	3,6,0,1,2,2	0,0,0,0,0,4	2,4,9,8,5,7	263	149	0.000117641	0.00872606	0.0,0.159,1.0,0.63,0.221,0.362	0.0,0.0,0.0,0.0,0.0,0.245	0.355
16026	ENSG00000108932	SLC16A6	chr17	-	68282996	68283123	68278088	68278327	68291085	68291116	16026	2,3,3,4,4,5	8,11,11,8,13,4	5,1,4,8,3,7	1,1,1,1,6,2	275	149	0.000134221	0.0095938	0.119,0.129,0.129,0.213,0.143,0.404	0.73,0.351,0.684,0.813,0.213,0.655	-0.385
16188	ENSG00000102034	ELF4	chrX	-	130081255	130081539	130074580	130074752	130110324	130110497	16188	120,116,109,73,78,85	24,7,9,6,25,11	81,48,55,103,122,78	3,8,0,11,8,0	298	149	0.0011417	0.0453757	0.714,0.892,0.858,0.859,0.609,0.794	0.931,0.75,1.0,0.824,0.884,1.0	-0.111
16514	ENSG00000100577	GSTZ1	chr14	+	77324869	77324921	77320998	77321183	77326837	77326905	16514	20,13,14,12,16,10	0,0,0,0,0,0	1,10,15,18,22,13	0,0,0,3,0,10	200	149	0.000591986	0.0285047	1.0,1.0,1.0,1.0,1.0,1.0	1.0,1.0,1.0,0.817,1.0,0.492	0.115
16517	ENSG00000100577	GSTZ1	chr14	+	77327911	77328037	77327471	77327552	77329122	77329201	16517	58,31,27,14,30,26	0,0,0,0,0,0	25,22,19,28,43,47	5,11,1,0,1,2	274	149	2.88e-08	1.71e-05	1.0,1.0,1.0,1.0,1.0,1.0	0.731,0.521,0.912,1.0,0.959,0.927	0.158
16729	ENSG00000198089	SFI1	chr22	+	31528689	31528863	31508254	31508376	31546860	31546971	16729	33,38,54,41,42,38	5,6,3,14,8,1	81,36,81,93,74,53	4,3,1,1,5,6	298	149	0.000401842	0.0214295	0.767,0.76,0.9,0.594,0.724,0.95	0.91,0.857,0.976,0.979,0.881,0.815	-0.12
16803	ENSG00000138621	PPCDC	chr15	+	75028246	75028453	75023585	75023626	75043440	75043536	16803	17,10,9,11,28,5	0,0,4,0,6,6	14,22,9,12,26,19	0,0,0,0,3,1	298	149	2.14e-05	0.00242874	1.0,1.0,0.529,1.0,0.7,0.294	1.0,1.0,1.0,1.0,0.813,0.905	-0.199
16824	ENSG00000101751	POLI	chr18	+	54283742	54283815	54282859	54283015	54283921	54284013	16824	0,0,0,0,0,0	19,2,10,12,13,6	2,0,6,11,5,3	8,6,5,6,9,3	221	149	1.09e-12	4.95e-09	0.0,0.0,0.0,0.0,0.0,0.0	0.144,0.0,0.447,0.553,0.272,0.403	-0.303
16878	ENSG00000027697	IFNGR1	chr6	-	137215266	137215377	137206962	137207077	137218671	137219160	16878	21,3,10,9,2,16	0,0,0,0,0,4	2,7,10,3,6,9	5,2,0,2,4,1	259	149	9.95e-07	0.000235979	1.0,1.0,1.0,1.0,1.0,0.697	0.187,0.668,1.0,0.463,0.463,0.838	0.346
17020	ENSG00000104177	MYEF2	chr15	-	48152233	48152284	48151873	48151942	48153791	48153893	17020	1,6,7,2,2,8	2,2,4,0,6,0	3,5,3,9,5,13	0,2,0,0,0,3	199	149	0.000123697	0.00901608	0.272,0.692,0.567,1.0,0.2,1.0	1.0,0.652,1.0,1.0,1.0,0.764	-0.281
17122	ENSG00000143756	FBXO28	chr1	+	224153141	224153337	224134073	224134212	224157351	224158182	17122	61,48,52,34,44,19	0,1,5,2,1,0	32,20,15,37,40,30	2,6,0,1,2,12	298	149	0.000921446	0.0390493	1.0,0.96,0.839,0.895,0.957,1.0	0.889,0.625,1.0,0.949,0.909,0.556	0.12
17142	ENSG00000105649	RAB3A	chr19	-	18202512	18202740	18200326	18200445	18203895	18204042	17142	21,17,25,4,12,9	7,2,2,4,0,0	15,2,38,16,14,14	0,0,1,2,2,0	298	149	0.000134522	0.0096028	0.6,0.81,0.862,0.333,1.0,1.0	1.0,1.0,0.95,0.8,0.778,1.0	-0.154
17143	ENSG00000105649	RAB3A	chr19	-	18202512	18202855	18200326	18200445	18203895	18204012	17143	9,6,7,3,8,6	7,2,2,4,0,0	4,1,19,12,12,8	0,0,1,2,2,0	298	149	6.86e-05	0.0058877	0.391,0.6,0.636,0.273,1.0,1.0	1.0,1.0,0.905,0.75,0.75,1.0	-0.251
17435	ENSG00000189079	ARID2	chr12	+	45904341	45904398	45893629	45893721	45904933	45908040	17435	10,3,0,2,3,2	7,16,16,16,9,2	0,0,0,2,0,0	5,10,4,4,7,13	205	149	6.26e-07	0.00017043	0.509,0.12,0.0,0.083,0.195,0.421	0.0,0.0,0.0,0.267,0.0,0.0	0.177
18002	ENSG00000073350	LLGL2	chr17	+	75538530	75538636	75525788	75525825	75543396	75543501	18002	0,0,0,2,0,0	3,16,10,2,3,4	1,1,3,11,0,8	22,18,10,15,3,4	254	149	3.37e-06	0.000594787	0.0,0.0,0.0,0.37,0.0,0.0	0.026,0.032,0.15,0.301,0.0,0.54	-0.113
18317	ENSG00000026652	AGPAT4	chr6	-	161166247	161166417	161154148	161154310	161232035	161232236	18317	45,31,40,23,16,57	0,2,2,0,0,0	32,16,14,38,50,25	3,1,1,2,12,0	298	149	7.8e-07	0.000200834	1.0,0.886,0.909,1.0,1.0,1.0	0.842,0.889,0.875,0.905,0.676,1.0	0.101
18471	ENSG00000150456	EEF1AKMT1	chr13	-	20731840	20732121	20728730	20729216	20757454	20757617	18471	12,10,10,8,13,3	0,0,0,2,0,0	7,7,5,12,8,20	0,2,0,7,5,2	298	149	6.86e-08	3.45e-05	1.0,1.0,1.0,0.667,1.0,1.0	1.0,0.636,1.0,0.462,0.444,0.833	0.215
18842	ENSG00000198001	IRAK4	chr12	+	43763301	43763456	43760924	43760972	43768102	43768272	18842	0,3,0,0,0,0	16,7,17,14,13,7	1,6,1,7,1,0	7,3,8,17,11,7	298	149	0.000126164	0.00913926	0.0,0.176,0.0,0.0,0.0,0.0	0.067,0.5,0.059,0.171,0.043,0.0	-0.111
18905	ENSG00000189339	SLC35E2B	chr1	-	1690975	1691393	1676377	1676846	1692448	1692724	18905	12,19,8,8,14,11	47,20,38,22,41,29	1,0,7,2,5,12	38,23,39,45,37,54	298	149	1.1e-06	0.000256637	0.113,0.322,0.095,0.154,0.146,0.159	0.013,0.0,0.082,0.022,0.063,0.1	0.118
18908	ENSG00000126070	AGO3	chr1	+	35982620	35982712	35973374	35973511	36004340	36004475	18908	0,1,2,6,3,4	9,8,13,9,4,9	0,0,0,3,1,0	5,1,9,11,4,11	240	149	1.13e-05	0.00148708	0.0,0.072,0.087,0.293,0.318,0.216	0.0,0.0,0.0,0.145,0.134,0.0	0.118
18974	ENSG00000162604	TM2D1	chr1	-	61686791	61686921	61683451	61683546	61700933	61701025	18974	1,13,16,8,11,10	1,2,0,0,3,6	12,14,7,2,14,5	0,1,0,0,2,0	278	149	0.000162153	0.0108989	0.349,0.777,1.0,1.0,0.663,0.472	1.0,0.882,1.0,1.0,0.79,1.0	-0.235
19303	ENSG00000131446	MGAT1	chr5	-	180808647	180809066	180784781	180793097	180815413	180815541	19303	22,18,22,20,29,19	8,0,4,3,0,2	13,27,25,27,24,22	0,1,0,0,2,1	298	149	3.18e-06	0.000572076	0.579,1.0,0.733,0.769,1.0,0.826	1.0,0.931,1.0,1.0,0.857,0.917	-0.133
19341	ENSG00000050426	LETMD1	chr12	+	51055986	51056021	51049033	51049185	51056143	51056245	19341	2,11,15,4,14,8	0,0,1,5,6,2	15,7,13,12,21,13	0,0,3,0,0,0	183	149	5.98e-06	0.00093315	1.0,1.0,0.924,0.394,0.655,0.765	1.0,1.0,0.779,1.0,1.0,1.0	-0.173
19497	ENSG00000161010	MRNIP	chr5	-	179847977	179848066	179841906	179842064	179853377	179853437	19497	16,25,27,9,29,11	2,1,0,0,0,0	26,19,44,18,17,28	2,2,0,2,5,2	237	149	0.000246969	0.0150031	0.834,0.94,1.0,1.0,1.0,1.0	0.891,0.857,1.0,0.85,0.681,0.898	0.1
19647	ENSG00000065809	FAM107B	chr10	-	14556361	14556405	14553321	14553387	14571762	14572189	19647	7,0,3,1,2,0	6,6,7,15,11,4	0,0,0,0,0,1	6,3,18,5,12,8	192	149	7.35e-05	0.00620854	0.475,0.0,0.25,0.049,0.124,0.0	0.0,0.0,0.0,0.0,0.0,0.088	0.135
19979	ENSG00000129559	NEDD8	chr14	-	24231651	24231737	24226604	24228712	24232249	24232325	19979	3,3,7,1,14,2	1,0,4,4,0,1	10,12,10,6,9,23	0,0,0,0,0,0	234	149	0.000121575	0.00892776	0.656,1.0,0.527,0.137,1.0,0.56	1.0,1.0,1.0,1.0,1.0,1.0	-0.353
19995	ENSG00000183479	TREX2	chrX	-	153454876	153455053	153454393	153454508	153455541	153455766	19995	32,24,23,12,30,12	23,10,7,14,22,11	8,14,16,25,31,30	29,28,19,24,36,47	298	149	0.000742319	0.0334846	0.41,0.545,0.622,0.3,0.405,0.353	0.121,0.2,0.296,0.342,0.301,0.242	0.189
20053	ENSG00000090857	PDPR	chr16	+	70143509	70143658	70142470	70142686	70144420	70144533	20053	60,22,38,32,37,36	11,5,5,2,1,5	56,14,37,45,48,29	1,1,2,2,3,0	297	149	0.00012066	0.00889393	0.732,0.688,0.792,0.889,0.949,0.783	0.966,0.875,0.903,0.919,0.889,1.0	-0.12
20885	ENSG00000257017	HP	chr16	+	72058253	72058355	72056529	72056631	72059113	72059188	20885	20,9,3,32,40,5	0,7,3,0,0,43	1,1,1,1,1,14	1,0,2,0,0,0	250	149	0.000665527	0.0309823	1.0,0.434,0.373,1.0,1.0,0.065	0.373,1.0,0.23,1.0,1.0,1.0	-0.122
20954	ENSG00000114062	UBE3A	chr15	-	25408571	25408684	25407066	25407262	25409087	25409207	20954	0,1,0,0,2,0	3,3,2,4,1,2	2,1,1,2,2,2	0,0,4,0,6,1	261	149	8.49e-05	0.00687588	0.0,0.16,0.0,0.0,0.533,0.0	1.0,1.0,0.125,1.0,0.16,0.533	-0.521
20957	ENSG00000114062	UBE3A	chr15	-	25408619	25408684	25407066	25407262	25409087	25409207	20957	0,1,1,0,4,0	3,3,2,4,1,2	2,3,1,6,4,1	0,0,4,0,6,1	213	149	3.03e-05	0.00309566	0.0,0.189,0.259,0.0,0.737,0.0	1.0,1.0,0.149,1.0,0.318,0.412	-0.449
20959	ENSG00000114062	UBE3A	chr15	-	25409087	25409207	25405460	25405502	25438488	25438999	20959	23,11,21,11,20,20	10,17,12,6,15,8	25,16,14,28,23,37	6,3,3,8,3,6	268	149	2.6e-05	0.00279592	0.561,0.265,0.493,0.505,0.426,0.582	0.698,0.748,0.722,0.661,0.81,0.774	-0.264
21010	ENSG00000196756	SNHG17	chr20	-	38422086	38422241	38421005	38421098	38425934	38426048	21010	20,9,6,3,13,9	0,0,0,0,0,0	3,4,4,10,18,9	6,8,5,0,7,5	298	149	1.11e-16	2.18e-12	1.0,1.0,1.0,1.0,1.0,1.0	0.2,0.2,0.286,1.0,0.563,0.474	0.546
21013	ENSG00000196756	SNHG17	chr20	-	38422091	38422241	38421005	38421098	38425934	38426048	21013	2,5,10,10,6,3	0,0,0,0,0,0	4,8,8,12,17,9	6,8,5,0,7,5	298	149	9.99e-16	1.47e-11	1.0,1.0,1.0,1.0,1.0,1.0	0.25,0.333,0.444,1.0,0.548,0.474	0.492
21015	ENSG00000196756	SNHG17	chr20	-	38422095	38422241	38421005	38421098	38425934	38426048	21015	2,8,11,2,3,7	0,0,0,0,0,0	3,3,5,2,15,11	6,8,5,0,7,5	294	149	1.11e-16	2.18e-12	1.0,1.0,1.0,1.0,1.0,1.0	0.202,0.16,0.336,1.0,0.521,0.527	0.542
21018	ENSG00000196756	SNHG17	chr20	-	38422290	38422368	38421005	38421098	38426418	38426503	21018	0,1,0,0,0,0	8,6,6,8,9,8	9,0,15,5,6,5	8,14,13,16,9,2	226	149	2.01e-11	5.15e-08	0.0,0.099,0.0,0.0,0.0,0.0	0.426,0.0,0.432,0.171,0.305,0.622	-0.309
21021	ENSG00000196756	SNHG17	chr20	-	38425934	38426052	38421005	38421098	38426418	38426503	21021	0,0,0,0,0,0	8,6,6,8,9,8	6,10,5,0,4,6	8,14,13,16,9,2	266	149	5.04e-11	1.11e-07	0.0,0.0,0.0,0.0,0.0,0.0	0.296,0.286,0.177,0.0,0.199,0.627	-0.264
21099	ENSG00000170634	ACYP2	chr2	+	54267295	54267365	54138638	54138748	54304687	54305026	21099	10,2,0,1,0,3	15,6,14,16,19,14	0,1,0,0,0,2	13,29,22,26,7,39	218	149	3.22e-05	0.00324491	0.313,0.186,0.0,0.041,0.0,0.128	0.0,0.023,0.0,0.0,0.0,0.034	0.102
21122	ENSG00000157193	LRP8	chr1	-	53249379	53249556	53242363	53247056	53250689	53250862	21122	7,10,6,4,10,6	1,17,6,3,7,8	5,0,0,3,6,0	12,5,1,16,15,3	298	149	0.000116481	0.00866189	0.778,0.227,0.333,0.4,0.417,0.273	0.172,0.0,0.0,0.086,0.167,0.0	0.334
21217	ENSG00000124602	UNC5CL	chr6	-	41031680	41031748	41030654	41030755	41032035	41032137	21217	2,3,3,2,6,4	0,0,0,0,1,0	9,5,1,19,4,14	3,2,0,10,0,4	216	149	4.07e-09	3.69e-06	1.0,1.0,1.0,1.0,0.805,1.0	0.674,0.633,1.0,0.567,1.0,0.707	0.204
21341	ENSG00000177409	SAMD9L	chr7	-	93145908	93146040	93145384	93145532	93148193	93148345	21341	9,45,27,3,32,12	3,5,5,0,8,6	20,8,12,7,26,11	2,0,0,0,0,0	280	149	1.11e-09	1.31e-06	0.615,0.827,0.742,1.0,0.68,0.516	0.842,1.0,1.0,1.0,1.0,1.0	-0.244
21342	ENSG00000177409	SAMD9L	chr7	-	93146882	93147146	93145384	93145532	93148193	93148345	21342	39,95,14,23,109,47	3,5,5,0,8,6	41,19,19,36,69,39	2,0,0,0,0,0	298	149	1.81e-08	1.23e-05	0.867,0.905,0.583,1.0,0.872,0.797	0.911,1.0,1.0,1.0,1.0,1.0	-0.148
21344	ENSG00000177409	SAMD9L	chr7	-	93147087	93147146	93145384	93145532	93148193	93148345	21344	14,30,7,5,29,14	3,5,5,0,8,6	12,6,14,14,32,18	2,0,0,0,0,0	207	149	2.52e-10	3.9e-07	0.771,0.812,0.502,1.0,0.723,0.627	0.812,1.0,1.0,1.0,1.0,1.0	-0.23
21369	ENSG00000151806	GUF1	chr4	+	44680440	44680552	44678419	44678787	44680693	44680842	21369	24,22,16,15,37,10	0,0,0,4,4,0	20,6,13,11,8,9	0,0,3,5,8,3	260	149	0.000865679	0.0371581	1.0,1.0,1.0,0.682,0.841,1.0	1.0,1.0,0.713,0.558,0.364,0.632	0.209
21428	ENSG00000126456	IRF3	chr19	-	49664442	49664673	49663342	49663514	49665630	49665705	21428	18,22,20,17,26,15	5,4,0,1,10,1	15,32,43,55,45,22	0,1,1,0,2,4	298	149	0.000139818	0.0098141	0.643,0.733,1.0,0.895,0.565,0.882	1.0,0.941,0.956,1.0,0.918,0.733	-0.138
21430	ENSG00000126456	IRF3	chr19	-	49664552	49664673	49663342	49663514	49665630	49665788	21430	13,14,11,16,37,14	5,4,0,1,10,1	8,20,13,23,30,53	0,1,1,0,2,4	269	149	0.00073337	0.0332083	0.59,0.66,1.0,0.899,0.672,0.886	1.0,0.917,0.878,1.0,0.893,0.88	-0.143
21579	ENSG00000156795	WDYHV1	chr8	+	123435441	123435542	123429982	123430033	123436452	123436601	21579	0,1,2,0,0,4	9,11,12,2,11,9	1,1,4,2,2,17	4,1,6,7,17,15	249	149	8.78e-05	0.00704359	0.0,0.052,0.091,0.0,0.0,0.21	0.13,0.374,0.285,0.146,0.066,0.404	-0.175
21611	ENSG00000175354	PTPN2	chr18	-	12819213	12819282	12817155	12817365	12830942	12831041	21611	20,6,6,3,25,5	0,0,0,0,3,2	9,8,3,4,13,17	6,3,4,3,0,0	217	149	4.72e-05	0.00432171	1.0,1.0,1.0,1.0,0.851,0.632	0.507,0.647,0.34,0.478,1.0,1.0	0.252
21828	ENSG00000163393	SLC22A15	chr1	+	116064435	116064508	116062761	116062882	116066519	116066708	21828	24,19,32,15,29,35	7,3,0,1,15,2	12,19,5,24,20,23	4,0,0,0,0,0	221	149	2.76e-06	0.000512827	0.698,0.81,1.0,0.91,0.566,0.922	0.669,1.0,1.0,1.0,1.0,1.0	-0.127
21893	ENSG00000283761	AC118553.2	chr1	+	100068472	100068586	100067976	100068195	100069613	100069685	21893	124,92,109,73,96,73	0,7,0,4,28,8	94,62,69,116,91,122	0,0,0,8,0,0	262	149	1.48e-07	5.96e-05	1.0,0.882,1.0,0.912,0.661,0.838	1.0,1.0,1.0,0.892,1.0,1.0	-0.1
22077	ENSG00000006007	GDE1	chr16	-	19507654	19507779	19503860	19505092	19510838	19510944	22077	60,38,40,30,38,28	9,4,0,4,4,6	27,19,29,48,34,59	0,0,1,1,0,0	273	149	4.93e-10	6.74e-07	0.784,0.838,1.0,0.804,0.838,0.718	1.0,1.0,0.941,0.963,1.0,1.0	-0.154
22209	ENSG00000156171	DRAM2	chr1	-	111124741	111124881	111122615	111122643	111126226	111126294	22209	124,74,87,60,62,71	0,0,2,0,0,0	114,44,63,81,46,97	12,2,9,0,6,0	288	149	1.57e-09	1.65e-06	1.0,1.0,0.957,1.0,1.0,1.0	0.831,0.919,0.784,1.0,0.799,1.0	0.104
22438	ENSG00000118985	ELL2	chr5	-	95932631	95932713	95919423	95919545	95943001	95943049	22438	3,13,0,3,19,6	6,17,17,13,20,29	2,0,2,1,2,0	12,10,14,14,13,6	230	149	9.36e-06	0.00129607	0.245,0.331,0.0,0.13,0.381,0.118	0.097,0.0,0.085,0.044,0.091,0.0	0.148
22472	ENSG00000145349	CAMK2D	chr4	-	113548656	113548729	113547643	113547716	113552030	113552096	22472	8,14,12,14,6,11	0,0,0,0,0,1	11,13,11,9,17,11	4,0,0,4,5,0	221	149	1.02e-05	0.00136896	1.0,1.0,1.0,1.0,1.0,0.881	0.65,1.0,1.0,0.603,0.696,1.0	0.155
22482	ENSG00000116754	SRSF11	chr1	+	70231858	70231975	70228421	70228555	70232267	70232375	22482	118,119,125,149,151,71	1.18158e+17	2.00109e+17	1.59107e+17	265	149	1.76e-05	0.00209637	0.36,0.297,0.256,0.363,0.39,0.232	0.414,0.364,0.482,0.486,0.387,0.453	-0.115
22528	ENSG00000104852	SNRNP70	chr19	+	49102113	49102173	49101389	49101471	49104633	49104735	22528	2.47176e+17	1.19207e+17	2.42218e+17	1.32125e+17	208	149	2e-05	0.00227998	0.598,0.379,0.349,0.406,0.478,0.484	0.568,0.555,0.619,0.592,0.541,0.634	-0.136
22529	ENSG00000104852	SNRNP70	chr19	+	49102113	49102185	49101389	49101471	49104633	49104735	22529	2.42151e+17	1.19207e+17	2.50224e+17	1.32125e+17	220	149	1.67e-06	0.000343035	0.579,0.331,0.321,0.376,0.453,0.428	0.562,0.548,0.605,0.571,0.529,0.621	-0.158
22530	ENSG00000104852	SNRNP70	chr19	+	49102113	49103587	49101389	49101471	49104633	49104735	22530	4.75265e+17	1.19207e+17	5.1152e+17	1.32125e+17	298	149	2.01e-06	0.000397539	0.666,0.39,0.435,0.478,0.558,0.563	0.659,0.675,0.704,0.646,0.631,0.707	-0.155
22906	ENSG00000100889	PCK2	chr14	+	24094765	24094845	24094149	24094254	24096891	24097137	22906	9,2,2,3,5,2	0,0,1,3,6,6	4,6,3,3,4,1	0,1,0,0,0,1	228	149	2.14e-07	7.98e-05	1.0,1.0,0.567,0.395,0.353,0.179	1.0,0.797,1.0,1.0,1.0,0.395	-0.283
23137	ENSG00000288564	AL355385.2	chr6	-	43055544	43055618	43054414	43054486	43055896	43056007	23137	42,23,41,32,41,35	3,5,9,1,11,5	27,42,53,56,44,59	0,0,1,2,9,3	222	149	0.0004414	0.0230174	0.904,0.755,0.754,0.956,0.714,0.825	1.0,1.0,0.973,0.949,0.766,0.93	-0.118
23141	ENSG00000103326	CAPN15	chr16	+	536028	536142	533945	533998	546816	548287	23141	20,20,17,27,52,10	31,29,16,15,30,4	34,24,28,34,35,36	24,0,9,8,12,11	262	149	0.00062095	0.0294318	0.268,0.282,0.377,0.506,0.496,0.587	0.446,1.0,0.639,0.707,0.624,0.65	-0.258
23165	ENSG00000206530	CFAP44	chr3	-	113293951	113294038	113290852	113291748	113294686	113294821	23165	1,2,3,1,1,1	0,3,0,0,2,0	8,0,4,12,7,4	9,1,0,5,11,10	235	149	0.000618821	0.0293783	1.0,0.297,1.0,1.0,0.241,1.0	0.36,0.0,1.0,0.603,0.287,0.202	0.348
23322	ENSG00000168066	SF1	chr11	-	64765950	64766155	64764605	64765518	64767191	64767251	23322	21,15,28,25,15,19	0,1,0,2,0,0	23,8,19,11,16,34	0,0,13,9,5,0	298	149	7.99e-07	0.000203352	1.0,0.882,1.0,0.862,1.0,1.0	1.0,1.0,0.422,0.379,0.615,1.0	0.221
23833	ENSG00000180758	GPR157	chr1	-	9105485	9105680	9100304	9104634	9111275	9111489	23833	2,1,9,15,17,7	1,9,2,2,12,2	1,5,2,15,1,7	1,2,0,2,0,0	298	149	9.29e-05	0.00729752	0.5,0.053,0.692,0.789,0.415,0.636	0.333,0.556,1.0,0.789,1.0,1.0	-0.265
24029	ENSG00000107862	GBF1	chr10	+	102363255	102363396	102362474	102362664	102363709	102363798	24029	103,95,136,134,86,69	20,15,1,8,5,6	110,60,80,162,124,105	0,0,0,3,9,2	289	149	2.79e-07	9.67e-05	0.726,0.766,0.986,0.896,0.899,0.856	1.0,1.0,1.0,0.965,0.877,0.964	-0.113
24047	ENSG00000102225	CDK16	chrX	+	47226278	47226402	47225964	47226027	47226582	47226703	24047	73,94,147,119,81,97	14,22,12,9,13,10	102,91,92,160,118,165	14,5,4,6,0,7	272	149	8.01e-06	0.00116529	0.741,0.701,0.87,0.879,0.773,0.842	0.8,0.909,0.926,0.936,1.0,0.928	-0.115
24208	ENSG00000121417	ZNF211	chr19	+	57633712	57633905	57633215	57633436	57634022	57634061	24208	7,1,1,3,6,4	6,3,10,4,5,5	3,8,10,19,21,3	1,4,5,5,13,1	298	149	0.000394682	0.0212402	0.368,0.143,0.048,0.273,0.375,0.286	0.6,0.5,0.5,0.655,0.447,0.6	-0.301
24434	ENSG00000179532	DNHD1	chr11	+	6538382	6538510	6533923	6534229	6538611	6538810	24434	7,21,6,15,20,8	0,1,0,0,1,0	15,10,7,11,18,8	3,0,0,3,4,0	276	149	0.00114115	0.0453757	1.0,0.919,1.0,1.0,0.915,1.0	0.73,1.0,1.0,0.664,0.708,1.0	0.122
24800	ENSG00000039319	ZFYVE16	chr5	+	80448025	80448404	80445262	80445405	80449590	80449713	24800	30,12,36,22,17,26	1,2,1,2,3,0	29,9,12,34,32,32	5,2,2,6,8,5	298	149	0.000375259	0.0205906	0.938,0.75,0.947,0.846,0.739,1.0	0.744,0.692,0.75,0.739,0.667,0.762	0.144
24869	ENSG00000117899	MESD	chr15	-	80970461	80970659	80951958	80952296	80978765	80978813	24869	8,2,19,8,7,4	1,0,0,0,2,0	6,5,4,6,12,0	1,0,3,10,1,2	298	149	3e-07	0.00010186	0.8,1.0,1.0,1.0,0.636,1.0	0.75,1.0,0.4,0.231,0.857,0.0	0.366
24915	ENSG00000146285	SCML4	chr6	-	107720702	107720993	107707865	107708011	107731973	107732395	24915	51,30,77,69,59,39	0,1,0,0,4,2	99,41,104,110,58,76	4,0,6,12,7,19	298	149	2.67e-07	9.33e-05	1.0,0.938,1.0,1.0,0.881,0.907	0.925,1.0,0.897,0.821,0.806,0.667	0.102
24976	ENSG00000204165	CXorf65	chrX	-	71104768	71104837	71104297	71104404	71105999	71106137	24976	28,21,25,11,34,28	13,8,0,1,6,1	22,45,31,57,62,59	0,2,0,3,3,0	217	149	1.18e-06	0.000268849	0.597,0.643,1.0,0.883,0.796,0.951	1.0,0.939,1.0,0.929,0.934,1.0	-0.155
25202	ENSG00000137871	ZNF280D	chr15	-	56654384	56654503	56654197	56654234	56658423	56658486	25202	21,23,11,14,10,22	1,4,1,1,8,0	17,12,13,22,16,21	0,0,0,0,0,1	267	149	1.08e-06	0.000252738	0.921,0.762,0.86,0.887,0.411,1.0	1.0,1.0,1.0,1.0,1.0,0.921	-0.18
25247	ENSG00000167264	DUS2	chr16	+	68025380	68025494	68023264	68023351	68038005	68038149	25247	0,9,9,12,4,11	2,2,4,0,3,4	7,3,1,8,18,12	0,2,0,0,2,0	262	149	9.12e-06	0.00127714	0.0,0.719,0.561,1.0,0.431,0.61	1.0,0.46,1.0,1.0,0.837,1.0	-0.329
25250	ENSG00000167264	DUS2	chr16	+	68025414	68025494	68023260	68023351	68038005	68038149	25250	0,11,15,15,4,13	2,2,4,0,3,4	13,5,1,9,24,20	0,2,0,0,2,0	228	149	8.08e-06	0.00117068	0.0,0.782,0.71,1.0,0.466,0.68	1.0,0.62,1.0,1.0,0.887,1.0	-0.311
25535	ENSG00000115239	ASB3	chr2	-	53765376	53765585	53750782	53750941	53786820	53786849	25535	27,17,28,19,24,24	2,0,0,0,0,0	13,10,31,15,30,18	2,0,1,3,0,6	298	149	8.51e-05	0.00687588	0.871,1.0,1.0,1.0,1.0,1.0	0.765,1.0,0.939,0.714,1.0,0.6	0.142
25686	ENSG00000140157	NIPA2	chr15	+	22839654	22839790	22838675	22839174	22851638	22851661	25686	17,5,17,13,22,8	0,1,4,0,0,0	7,11,6,12,20,12	5,6,0,0,1,2	284	149	0.000211866	0.0134066	1.0,0.724,0.69,1.0,1.0,1.0	0.423,0.49,1.0,1.0,0.913,0.759	0.138
25861	ENSG00000100731	PCNX1	chr14	+	70988566	70988699	70976941	70978648	70995740	70995843	25861	67,34,41,43,49,43	0,0,0,0,1,0	63,23,20,42,51,26	6,0,4,4,0,4	281	149	7.93e-08	3.79e-05	1.0,1.0,1.0,1.0,0.963,1.0	0.848,1.0,0.726,0.848,1.0,0.775	0.128
25863	ENSG00000100731	PCNX1	chr14	+	70995740	70995843	70976941	70978648	71009633	71009724	25863	0,0,0,0,0,0	44,12,16,19,18,15	4,3,6,4,0,3	18,8,15,30,26,24	251	149	4.03e-07	0.000128426	0.0,0.0,0.0,0.0,0.0,0.0	0.117,0.182,0.192,0.073,0.0,0.069	-0.105
26095	ENSG00000078246	TULP3	chr12	+	2920762	2920922	2909528	2909580	2922261	2922402	26095	29,8,25,22,37,16	0,0,0,0,0,0	19,13,16,3,14,24	1,2,0,0,11,4	298	149	4e-08	2.2e-05	1.0,1.0,1.0,1.0,1.0,1.0	0.905,0.765,1.0,1.0,0.389,0.75	0.199
26325	ENSG00000000460	C1orf112	chr1	+	169800882	169800971	169798856	169798958	169802620	169802725	26325	16,11,18,12,12,26	3,0,4,0,2,4	9,9,15,6,18,26	0,0,0,0,1,0	237	149	7.51e-06	0.00111857	0.77,1.0,0.739,1.0,0.79,0.803	1.0,1.0,1.0,1.0,0.919,1.0	-0.136
26445	ENSG00000258555	SPECC1L-ADORA2A	chr22	+	24276699	24276803	24270897	24270983	24302194	24302384	26445	14,6,16,9,19,8	20,9,29,15,13,9	17,15,16,16,25,21	9,4,8,21,8,9	252	149	0.000699336	0.0321442	0.293,0.283,0.246,0.262,0.464,0.345	0.528,0.689,0.542,0.311,0.649,0.58	-0.234
26448	ENSG00000258555	SPECC1L-ADORA2A	chr22	+	24411587	24411704	24369217	24369320	24412647	24412707	26448	27,35,67,52,42,25	8,4,4,11,4,6	46,38,29,54,42,47	0,1,0,0,3,0	265	149	1.75e-11	4.68e-08	0.655,0.831,0.904,0.727,0.855,0.701	1.0,0.955,1.0,1.0,0.887,1.0	-0.195
26490	ENSG00000179094	PER1	chr17	-	8149258	8149310	8148180	8148259	8149461	8149603	26490	35,4,11,11,11,7	8,0,0,4,3,4	6,5,9,6,6,14	0,0,0,0,0,2	200	149	9.27e-08	4.2e-05	0.765,1.0,1.0,0.672,0.732,0.566	1.0,1.0,1.0,1.0,1.0,0.839	-0.184
26532	ENSG00000103353	UBFD1	chr16	+	23559778	23559868	23559027	23559676	23562205	23562271	26532	0,3,3,6,0,0	18,16,35,27,19,16	15,1,15,6,3,8	15,8,17,22,25,12	238	149	6.44e-07	0.000172086	0.0,0.105,0.051,0.122,0.0,0.0	0.385,0.073,0.356,0.146,0.07,0.294	-0.174
26858	ENSG00000228409	CCT6P1	chr7	+	65754526	65754661	65751141	65751278	65755779	65755952	26858	2,11,3,5,8,3	0,2,2,0,0,1	5,3,0,8,7,4	3,4,5,0,6,2	283	149	2.12e-05	0.00240565	1.0,0.743,0.441,1.0,1.0,0.612	0.467,0.283,0.0,1.0,0.381,0.513	0.359
27092	ENSG00000174227	PIGG	chr4	+	530435	530745	527038	527230	533817	533981	27092	37,18,9,23,17,12	1,2,0,0,0,1	25,24,15,28,27,17	1,2,4,1,5,1	298	149	0.000137857	0.00972291	0.949,0.818,1.0,1.0,1.0,0.857	0.926,0.857,0.652,0.933,0.73,0.895	0.105
27212	ENSG00000273294	C1QTNF3-AMACR	chr5	-	34023908	34024008	34020586	34020742	34028753	34028883	27212	15,6,7,15,11,6	8,0,0,3,0,0	7,17,10,21,21,23	0,0,0,1,0,0	248	149	0.0011405	0.0453757	0.53,1.0,1.0,0.75,1.0,1.0	1.0,1.0,1.0,0.927,1.0,1.0	-0.108
27257	ENSG00000109184	DCUN1D4	chr4	+	51891759	51891851	51886567	51886638	51899269	51899378	27257	16,17,24,11,14,9	5,0,0,6,1,0	32,30,12,27,18,21	2,0,0,0,0,0	240	149	0.000233026	0.0143828	0.665,1.0,1.0,0.532,0.897,1.0	0.909,1.0,1.0,1.0,1.0,1.0	-0.136
27418	ENSG00000215788	TNFRSF25	chr1	-	6463064	6463147	6462862	6462970	6464374	6464453	27418	0,0,0,0,0,0	5,3,7,15,21,6	4,10,3,0,1,1	12,8,22,7,4,11	231	149	1.02e-07	4.56e-05	0.0,0.0,0.0,0.0,0.0,0.0	0.177,0.446,0.081,0.0,0.139,0.055	-0.15
27420	ENSG00000215788	TNFRSF25	chr1	-	6463071	6463127	6462628	6462666	6464374	6464453	27420	5,4,3,2,10,3	0,0,0,0,0,0	5,12,17,8,9,9	2,0,4,2,2,0	204	149	0.000969829	0.0404584	1.0,1.0,1.0,1.0,1.0,1.0	0.646,1.0,0.756,0.745,0.767,1.0	0.181
27556	ENSG00000266714	MYO15B	chr17	+	75590625	75590689	75590340	75590385	75590906	75591016	27556	7,10,3,3,5,7	1,0,1,0,0,1	5,6,9,3,5,5	2,2,0,7,0,0	212	149	0.000800469	0.0351638	0.831,1.0,0.678,1.0,1.0,0.831	0.637,0.678,1.0,0.231,1.0,1.0	0.132
27564	ENSG00000266714	MYO15B	chr17	+	75592463	75592541	75592237	75592301	75592678	75592840	27564	14,77,8,43,65,36	25,2,7,13,16,19	67,74,28,60,71,62	6,1,1,3,10,7	226	149	9.16e-06	0.00128015	0.27,0.962,0.43,0.686,0.728,0.555	0.88,0.98,0.949,0.93,0.824,0.854	-0.298
27702	ENSG00000233184	AC093157.1	chr1	+	101080388	101083574	101077362	101077508	101086851	101087261	27702	19,6,8,14,11,7	3,0,0,2,7,0	16,13,26,9,16,6	2,1,0,0,0,0	298	149	0.00015578	0.0106055	0.76,1.0,1.0,0.778,0.44,1.0	0.8,0.867,1.0,1.0,1.0,1.0	-0.115
27704	ENSG00000233184	AC093157.1	chr1	+	101080886	101083574	101077362	101077508	101086851	101087216	27704	19,5,7,6,9,7	3,0,0,2,7,0	9,11,21,6,8,6	2,1,0,0,0,0	298	149	0.000243402	0.0148364	0.76,1.0,1.0,0.6,0.391,1.0	0.692,0.846,1.0,1.0,1.0,1.0	-0.131
27706	ENSG00000233184	AC093157.1	chr1	+	101083460	101083574	101025893	101026061	101086851	101087155	27706	18,4,6,6,10,7	0,0,2,0,4,0	8,10,24,13,6,6	0,6,2,2,3,10	262	149	0.000822263	0.0358297	1.0,1.0,0.63,1.0,0.587,1.0	1.0,0.487,0.872,0.787,0.532,0.254	0.214
27707	ENSG00000233184	AC093157.1	chr1	+	101083460	101083574	101077362	101077508	101086851	101087155	27707	25,8,11,12,12,12	3,0,0,2,7,0	18,22,24,12,19,16	2,1,0,0,0,0	262	149	0.000254352	0.0153606	0.826,1.0,1.0,0.773,0.494,1.0	0.837,0.926,1.0,1.0,1.0,1.0	-0.112
27856	ENSG00000250644	AC068580.4	chr11	-	1747666	1748119	1734820	1735429	1753802	1753901	27856	13,2,8,4,13,6	4,2,2,2,0,3	10,13,7,3,9,6	0,0,0,0,1,1	298	149	6.35e-09	5.12e-06	0.619,0.333,0.667,0.5,1.0,0.5	1.0,1.0,1.0,1.0,0.818,0.75	-0.325
28043	ENSG00000156931	VPS8	chr3	+	184824930	184825048	184824544	184824785	184826162	184826231	28043	0,0,0,0,0,1	20,10,25,11,4,10	0,0,0,6,2,8	19,4,5,25,22,3	266	149	0.00101604	0.0419199	0.0,0.0,0.0,0.0,0.0,0.053	0.0,0.0,0.0,0.119,0.048,0.599	-0.119
28077	ENSG00000153094	BCL2L11	chr2	+	111153779	111153904	111123732	111124139	111164132	111164231	28077	2,1,6,4,1,2	0,0,3,0,1,0	3,2,3,4,3,0	1,2,3,6,3,2	273	149	7.16e-07	0.000187414	1.0,1.0,0.522,1.0,0.353,1.0	0.621,0.353,0.353,0.267,0.353,0.0	0.488
28786	ENSG00000197555	SIPA1L1	chr14	+	71418129	71418196	71413947	71414014	71512742	71512845	28786	10,0,2,4,1,2	11,4,4,6,4,4	0,0,0,1,1,4	7,2,2,6,2,10	215	149	0.000359411	0.0199067	0.387,0.0,0.257,0.316,0.148,0.257	0.0,0.0,0.0,0.104,0.257,0.217	0.131
28828	ENSG00000198246	SLC29A3	chr10	+	71344208	71344291	71322755	71323054	71356080	71356243	28828	5,4,24,8,7,11	0,0,0,0,1,0	7,12,7,12,8,13	2,2,0,6,1,6	231	149	5.49e-10	7.31e-07	1.0,1.0,1.0,1.0,0.819,1.0	0.693,0.795,1.0,0.563,0.838,0.583	0.224
28829	ENSG00000198246	SLC29A3	chr10	+	71351561	71351788	71322755	71323054	71356080	71356243	28829	2,8,16,11,6,19	0,0,0,0,1,0	12,15,15,9,13,12	2,2,0,6,1,6	298	149	1.83e-09	1.87e-06	1.0,1.0,1.0,1.0,0.75,1.0	0.75,0.789,1.0,0.429,0.867,0.5	0.236
29544	ENSG00000177565	TBL1XR1	chr3	-	177079826	177079945	177064919	177065022	177197120	177197184	29544	6,3,0,4,3,2	1,2,2,1,2,3	2,1,1,3,1,1	1,2,0,0,0,1	267	149	0.000408457	0.021684	0.77,0.456,0.0,0.691,0.456,0.271	0.527,0.218,1.0,1.0,1.0,0.358	-0.243
29558	ENSG00000177565	TBL1XR1	chr3	-	177160870	177160988	177064919	177065022	177197120	177197225	29558	3,3,3,0,2,3	1,2,2,1,2,3	2,1,2,2,2,1	1,2,0,0,0,1	266	149	0.000184835	0.0120267	0.627,0.457,0.457,0.0,0.359,0.359	0.528,0.219,1.0,1.0,1.0,0.359	-0.308
29700	ENSG00000228794	LINC01128	chr1	+	850180	850351	847653	847806	851926	852014	29700	0,2,0,0,1,0	2,5,4,7,8,2	1,1,3,0,3,6	2,2,10,6,6,15	298	149	0.000128094	0.00922232	0.0,0.167,0.0,0.0,0.059,0.0	0.2,0.2,0.13,0.0,0.2,0.167	-0.112
30031	ENSG00000074603	DPP8	chr15	-	65455711	65455841	65451959	65452102	65456224	65456371	30031	14,3,6,5,0,1	11,5,7,7,6,2	10,3,9,12,13,6	2,12,0,0,7,1	278	149	0.000609376	0.0290471	0.406,0.243,0.315,0.277,0.0,0.211	0.728,0.118,1.0,1.0,0.499,0.763	-0.443
30059	ENSG00000177873	ZNF619	chr3	+	40481862	40482016	40477769	40478003	40482587	40482704	30059	17,11,2,8,4,10	0,2,0,3,0,1	4,6,7,3,5,7	1,2,3,0,1,3	298	149	7.36e-05	0.0062099	1.0,0.733,1.0,0.571,1.0,0.833	0.667,0.6,0.538,1.0,0.714,0.538	0.18
30673	ENSG00000168495	POLR3D	chr8	+	22249043	22249309	22248480	22248649	22250074	22250159	30673	60,58,61,58,67,47	0,2,1,1,11,2	106,65,58,103,91,68	3,16,5,8,10,12	298	149	0.00111618	0.0447853	1.0,0.935,0.968,0.967,0.753,0.922	0.946,0.67,0.853,0.866,0.82,0.739	0.109
30752	ENSG00000093134	VNN3	chr6	-	132726721	132726838	132724605	132724979	132734252	132734386	30752	166,24,28,8,30,52	10,0,4,0,5,2	5,8,13,23,28,32	4,5,0,10,4,9	265	149	0.000399765	0.0213575	0.903,1.0,0.797,1.0,0.771,0.936	0.413,0.474,1.0,0.564,0.797,0.667	0.249
30754	ENSG00000093134	VNN3	chr6	-	132726721	132727012	132724605	132724979	132734252	132734383	30754	185,31,37,9,39,56	10,0,4,0,5,2	7,7,14,23,29,42	4,5,0,10,4,9	298	149	0.000207534	0.0132689	0.902,1.0,0.822,1.0,0.796,0.933	0.467,0.412,1.0,0.535,0.784,0.7	0.259
30755	ENSG00000093134	VNN3	chr6	-	132728740	132728933	132724605	132724979	132734252	132734383	30755	100,6,10,11,29,29	10,0,4,0,5,2	6,0,1,9,3,15	4,5,0,10,4,9	298	149	1.39e-05	0.00175309	0.833,1.0,0.556,1.0,0.744,0.879	0.429,0.0,1.0,0.31,0.273,0.455	0.424
30757	ENSG00000093134	VNN3	chr6	-	132728740	132728979	132724605	132724979	132734252	132734383	30757	108,7,9,12,36,21	10,0,4,0,5,2	1,3,1,15,4,18	4,5,0,10,4,9	298	149	3.25e-05	0.00326277	0.844,1.0,0.529,1.0,0.783,0.84	0.111,0.231,1.0,0.429,0.333,0.5	0.399
30909	ENSG00000198707	CEP290	chr12	-	88054339	88054413	88053651	88053746	88055575	88055717	30909	17,11,20,14,33,14	0,1,4,0,0,1	23,13,12,31,26,29	2,4,7,2,5,0	222	149	0.000212181	0.0134066	1.0,0.881,0.77,1.0,1.0,0.904	0.885,0.686,0.535,0.912,0.777,1.0	0.127
31065	ENSG00000072756	TRNT1	chr3	+	3146429	3146563	3144583	3144710	3147449	3147703	31065	2,3,8,12,3,9	0,0,1,0,0,0	12,8,3,2,12,7	3,0,0,2,2,2	282	149	0.0012937	0.0498691	1.0,1.0,0.809,1.0,1.0,1.0	0.679,1.0,1.0,0.346,0.76,0.649	0.229
31095	ENSG00000107968	MAP3K8	chr10	+	30437175	30437406	30434183	30434378	30447781	30447949	31095	17,10,3,6,6,7	19,6,0,0,12,7	1,7,3,4,5,15	0,1,0,0,1,1	298	149	4.25e-08	2.3e-05	0.309,0.455,1.0,1.0,0.2,0.333	1.0,0.778,1.0,1.0,0.714,0.882	-0.346
31098	ENSG00000107968	MAP3K8	chr10	+	30438915	30439274	30434020	30434378	30447781	30447949	31098	108,49,60,52,67,90	19,6,0,0,12,7	62,46,34,101,77,76	0,1,0,0,1,1	298	149	1.58e-11	4.42e-08	0.74,0.803,1.0,1.0,0.736,0.865	1.0,0.958,1.0,1.0,0.975,0.974	-0.127
31259	ENSG00000158882	TOMM40L	chr1	+	161227257	161227350	161226887	161226955	161227883	161227989	31259	12,7,11,14,11,7	9,2,0,0,13,2	15,13,7,13,9,15	2,2,0,0,0,0	241	149	1.42e-06	0.000306429	0.452,0.684,1.0,1.0,0.343,0.684	0.823,0.801,1.0,1.0,1.0,1.0	-0.244
31260	ENSG00000158882	TOMM40L	chr1	+	161227635	161227737	161226887	161226955	161227883	161227989	31260	14,17,14,17,16,17	9,2,0,0,13,2	11,5,13,14,14,14	2,2,0,0,0,0	250	149	2.2e-05	0.00248306	0.481,0.835,1.0,1.0,0.423,0.835	0.766,0.598,1.0,1.0,1.0,1.0	-0.132
31511	ENSG00000076201	PTPN23	chr3	+	47404651	47404779	47396142	47396217	47405004	47405081	31511	51,42,47,48,27,42	1,3,4,2,0,0	28,27,26,55,71,59	12,0,2,4,2,12	276	149	0.000940623	0.0396335	0.965,0.883,0.864,0.928,1.0,1.0	0.557,1.0,0.875,0.881,0.95,0.726	0.108
31705	ENSG00000161265	U2AF1L4	chr19	-	35744625	35744692	35744322	35744421	35745124	35745157	31705	35,35,27,32,50,33	12,12,3,4,14,2	26,34,41,29,50,23	2,0,1,2,3,0	215	149	2.49e-08	1.54e-05	0.669,0.669,0.862,0.847,0.712,0.92	0.9,1.0,0.966,0.909,0.92,1.0	-0.169
31706	ENSG00000161265	U2AF1L4	chr19	-	35744625	35744738	35744069	35744421	35745124	35745176	31706	38,34,29,47,62,37	12,12,3,4,14,2	34,42,59,25,43,19	2,0,1,2,3,0	261	149	1.12e-07	4.92e-05	0.644,0.618,0.847,0.87,0.717,0.914	0.907,1.0,0.971,0.877,0.891,1.0	-0.173
32095	ENSG00000175193	PARL	chr3	-	183842297	183842447	183840569	183840640	183844230	183844326	32095	123,92,104,96,97,95	26,19,21,21,12,13	97,71,82,65,107,140	29,26,31,30,29,46	298	149	3.2e-05	0.00323533	0.703,0.708,0.712,0.696,0.802,0.785	0.626,0.577,0.569,0.52,0.648,0.603	0.144
32262	ENSG00000064313	TAF2	chr8	-	119793365	119793451	119791323	119791459	119795531	119795631	32262	14,17,21,26,27,16	5,6,7,0,0,1	32,8,22,22,18,10	0,0,0,0,0,1	234	149	1.29e-08	9.14e-06	0.641,0.643,0.656,1.0,1.0,0.911	1.0,1.0,1.0,1.0,1.0,0.864	-0.169
32342	ENSG00000165029	ABCA1	chr9	-	104810799	104810924	104809465	104809564	104812573	104812722	32342	50,20,22,11,14,17	29,8,0,0,11,1	13,4,8,5,17,18	0,0,0,0,0,0	273	149	2.61e-14	2.19e-10	0.485,0.577,1.0,1.0,0.41,0.903	1.0,1.0,1.0,1.0,1.0,1.0	-0.271
32541	ENSG00000166169	POLL	chr10	-	101582762	101582891	101580247	101580416	101587245	101587406	32541	51,28,30,18,38,11	1,0,0,1,0,8	31,51,18,35,31,24	3,7,7,15,6,5	277	149	3.95e-05	0.00379903	0.965,1.0,1.0,0.906,1.0,0.425	0.848,0.797,0.58,0.557,0.735,0.721	0.176
32754	ENSG00000100038	TOP3B	chr22	-	21975904	21976187	21975639	21975807	21982729	21982793	32754	2,2,0,1,6,0	4,6,15,5,18,8	14,2,8,8,7,10	17,5,6,14,6,13	298	149	5.04e-06	0.000816856	0.2,0.143,0.0,0.091,0.143,0.0	0.292,0.167,0.4,0.222,0.368,0.278	-0.192
32873	ENSG00000011422	PLAUR	chr19	-	43655438	43655573	43648578	43649143	43665315	43665459	32873	91,74,4,10,78,55	0,0,0,0,2,2	11,6,1,11,15,16	0,3,1,2,0,4	283	149	0.000705463	0.0323682	1.0,1.0,1.0,1.0,0.954,0.935	1.0,0.513,0.345,0.743,1.0,0.678	0.268
33063	ENSG00000165219	GAPVD1	chr9	+	125268935	125268984	125261809	125261959	125295457	125295574	33063	5,1,6,2,4,3	0,2,0,0,0,0	2,2,4,0,3,4	2,10,2,4,0,0	197	149	1.54e-06	0.000324404	1.0,0.274,1.0,1.0,1.0,1.0	0.431,0.131,0.602,0.0,1.0,1.0	0.352
33107	ENSG00000124275	MTRR	chr5	+	7873372	7873526	7870769	7870923	7875257	7875310	33107	16,13,17,7,38,13	47,38,28,24,50,21	21,4,23,25,66,35	18,13,20,22,58,31	298	149	0.000390617	0.0210793	0.145,0.146,0.233,0.127,0.275,0.236	0.368,0.133,0.365,0.362,0.363,0.361	-0.132
33212	ENSG00000165156	ZHX1	chr8	-	123253321	123256171	123248450	123250320	123267272	123267386	33212	44,46,43,24,11,33	0,0,4,4,3,6	38,23,18,32,53,43	0,4,0,0,1,0	298	149	3.4e-05	0.00338838	1.0,1.0,0.843,0.75,0.647,0.733	1.0,0.742,1.0,1.0,0.964,1.0	-0.122
33535	ENSG00000198561	CTNND1	chr11	+	57789036	57789155	57761796	57762046	57791384	57791673	33535	41,30,32,24,15,7	16,0,0,2,3,6	32,12,6,23,25,25	2,0,1,0,0,0	267	149	5.87e-07	0.000162279	0.588,1.0,1.0,0.87,0.736,0.394	0.899,1.0,0.77,1.0,1.0,1.0	-0.18
33553	ENSG00000185436	IFNLR1	chr1	-	24159051	24159182	24154167	24157891	24159473	24159633	33553	0,14,11,9,2,2	2,5,6,9,5,2	18,15,2,12,20,9	3,5,1,3,5,1	279	149	0.00110994	0.0446313	0.0,0.599,0.495,0.348,0.176,0.348	0.762,0.616,0.516,0.681,0.681,0.828	-0.353
33789	ENSG00000101639	CEP192	chr18	+	13038369	13038579	13037236	13037301	13040829	13040956	33789	2,15,7,4,8,10	0,0,0,0,0,0	7,14,1,22,14,24	5,3,4,6,0,0	298	149	1.17e-08	8.53e-06	1.0,1.0,1.0,1.0,1.0,1.0	0.412,0.7,0.111,0.647,1.0,1.0	0.355
33792	ENSG00000101639	CEP192	chr18	+	13042203	13042334	13030464	13030608	13048858	13049681	33792	15,20,44,37,22,17	0,0,0,2,2,0	15,5,17,27,12,34	2,7,0,6,4,3	279	149	8.88e-08	4.1e-05	1.0,1.0,1.0,0.908,0.855,1.0	0.8,0.276,1.0,0.706,0.616,0.858	0.251
33794	ENSG00000101639	CEP192	chr18	+	13071038	13071212	13069737	13069856	13072754	13072845	33794	35,33,42,31,25,31	3,4,1,0,1,0	61,35,35,52,71,46	9,5,5,8,9,6	298	149	2.83e-05	0.00296465	0.854,0.805,0.955,1.0,0.926,1.0	0.772,0.778,0.778,0.765,0.798,0.793	0.143
34580	ENSG00000130164	LDLR	chr19	+	11105219	11105600	11102663	11102786	11106564	11106687	34580	43,93,64,70,77,59	7,10,4,3,16,3	85,30,18,102,80,115	1,0,0,4,3,2	298	149	2.34e-07	8.59e-05	0.754,0.823,0.889,0.921,0.706,0.908	0.977,1.0,1.0,0.927,0.93,0.966	-0.133
34662	ENSG00000167210	LOXHD1	chr18	-	46529176	46529331	46524707	46524917	46533161	46533324	34662	7,4,13,7,11,16	5,1,0,1,5,0	13,6,1,9,4,23	0,2,0,0,0,0	298	149	2.44e-05	0.00266858	0.412,0.667,1.0,0.778,0.524,1.0	1.0,0.6,1.0,1.0,1.0,1.0	-0.203
34971	ENSG00000155465	SLC7A7	chr14	-	22815313	22815451	22812899	22813440	22819637	22819796	34971	163,47,123,48,54,139	0,0,0,0,2,2	106,20,26,69,70,71	3,2,2,5,5,5	286	149	8.92e-08	4.1e-05	1.0,1.0,1.0,1.0,0.934,0.973	0.948,0.839,0.871,0.878,0.879,0.881	0.102
35043	ENSG00000124214	STAU1	chr20	-	49165996	49166285	49158938	49159146	49174194	49174269	35043	7,1,6,2,15,0	3,0,1,5,3,6	2,4,2,2,3,6	0,0,0,1,0,4	298	149	9.87e-05	0.00766793	0.538,1.0,0.75,0.167,0.714,0.0	1.0,1.0,1.0,0.5,1.0,0.429	-0.293
35159	ENSG00000087206	UIMC1	chr5	-	176968554	176969291	176958092	176958154	176970741	176970866	35159	27,16,26,18,27,14	9,6,3,2,11,0	13,12,26,28,29,24	1,1,1,2,4,0	298	149	0.000554536	0.0270243	0.6,0.571,0.813,0.818,0.551,1.0	0.867,0.857,0.929,0.875,0.784,1.0	-0.16
35322	ENSG00000144231	POLR2D	chr2	-	127850589	127850685	127843552	127848185	127852924	127853105	35322	62,51,49,46,75,40	0,0,1,0,4,2	50,25,29,72,37,49	2,4,6,8,2,6	244	149	4.2e-07	0.000130738	1.0,1.0,0.968,1.0,0.92,0.924	0.939,0.792,0.747,0.846,0.919,0.833	0.123
35493	ENSG00000175662	TOM1L2	chr17	-	17893660	17893810	17884633	17884768	17898595	17898674	35493	33,45,53,54,53,42	8,3,8,2,0,2	50,37,30,56,53,51	2,0,0,0,3,0	298	149	2.13e-06	0.00041773	0.673,0.882,0.768,0.931,1.0,0.913	0.926,1.0,1.0,1.0,0.898,1.0	-0.109
35511	ENSG00000110455	ACCS	chr11	+	44082064	44082192	44081178	44081320	44083168	44083208	35511	4,11,10,3,15,11	133,101,86,30,166,123	18,22,4,17,33,52	141,60,159,23,56,189	276	149	1.34e-07	5.6e-05	0.016,0.056,0.059,0.051,0.047,0.046	0.064,0.165,0.013,0.285,0.241,0.129	-0.104
35599	ENSG00000101040	ZMYND8	chr20	-	47238757	47239138	47236325	47236516	47249286	47249439	35599	9,9,3,6,22,6	2,0,0,3,6,1	5,8,3,11,13,3	0,0,0,0,1,0	298	149	4.85e-06	0.000797572	0.692,1.0,1.0,0.5,0.647,0.75	1.0,1.0,1.0,1.0,0.867,1.0	-0.213
35602	ENSG00000101040	ZMYND8	chr20	-	47246007	47246517	47236325	47236516	47249286	47249439	35602	16,37,40,42,20,13	2,0,0,3,6,1	29,9,24,38,41,15	0,0,0,0,1,0	298	149	0.000349765	0.0194977	0.8,1.0,1.0,0.875,0.625,0.867	1.0,1.0,1.0,1.0,0.953,1.0	-0.131
35766	ENSG00000146063	TRIM41	chr5	+	181234931	181234995	181234173	181234349	181235353	181235807	35766	10,17,9,12,16,10	6,0,0,0,0,8	11,13,7,13,8,16	0,3,0,0,0,0	212	149	0.000447866	0.0232515	0.539,1.0,1.0,1.0,1.0,0.468	1.0,0.753,1.0,1.0,1.0,1.0	-0.124
35920	ENSG00000181038	METTL23	chr17	+	76729689	76729794	76726869	76727357	76732977	76733215	35920	26,23,32,35,43,25	0,1,2,0,0,0	33,18,26,44,27,55	1,7,1,5,5,10	253	149	2.64e-09	2.47e-06	1.0,0.931,0.904,1.0,1.0,1.0	0.951,0.602,0.939,0.838,0.761,0.764	0.163
35945	ENSG00000188917	TRMT2B	chrX	-	101051643	101051733	101051250	101051366	101051816	101052054	35945	14,12,13,26,13,7	0,0,0,0,0,0	13,8,16,19,11,18	2,3,0,1,5,0	238	149	0.000295597	0.0170967	1.0,1.0,1.0,1.0,1.0,1.0	0.803,0.625,1.0,0.922,0.579,1.0	0.178
36227	ENSG00000102858	MGRN1	chr16	+	4680031	4680097	4677462	4677572	4681549	4681580	36227	2.61107e+17	41,25,4,21,38,34	140,89,98,140,175,143	4,10,4,8,12,26	214	149	2.27e-05	0.0025358	0.816,0.749,0.958,0.798,0.715,0.711	0.961,0.861,0.945,0.924,0.91,0.793	-0.108
36361	ENSG00000187193	MT1X	chr16	+	56683164	56683230	56682469	56682568	56683957	56684196	36361	330,263,67,129,267,234	19,56,2,22,14,46	95,78,105,41,86,104	8,2,0,0,0,2	214	149	3.1e-11	7.6e-08	0.924,0.766,0.959,0.803,0.93,0.78	0.892,0.964,1.0,1.0,1.0,0.973	-0.111
36362	ENSG00000187193	MT1X	chr16	+	56683164	56683386	56682480	56682568	56683957	56684196	36362	116,88,14,52,65,57	19,56,2,22,14,46	23,21,23,17,18,31	8,2,0,0,0,2	298	149	1.01e-05	0.00136137	0.753,0.44,0.778,0.542,0.699,0.383	0.59,0.84,1.0,1.0,1.0,0.886	-0.287
36425	ENSG00000106733	NMRK1	chr9	-	75069741	75069813	75068995	75069102	75069894	75070042	36425	72,58,54,53,153,40	12,5,15,7,13,12	60,53,103,50,83,111	1,0,23,0,0,0	220	149	1.23e-06	0.000277511	0.803,0.887,0.709,0.837,0.889,0.693	0.976,1.0,0.752,1.0,1.0,1.0	-0.152
37171	ENSG00000090060	PAPOLA	chr14	+	96562818	96562893	96556174	96556413	96564954	96564988	37171	82,127,103,116,78,80	4,18,16,22,6,6	93,67,70,118,132,111	21,14,23,31,33,10	223	149	0.000875329	0.0375002	0.932,0.825,0.811,0.779,0.897,0.899	0.747,0.762,0.67,0.718,0.728,0.881	0.106
37263	ENSG00000144559	TAMM41	chr3	-	11826717	11826805	11817087	11817337	11829713	11829910	37263	3,1,0,0,0,0	17,16,13,8,14,7	3,1,3,12,3,3	17,11,7,16,11,35	236	149	9.42e-07	0.000228998	0.1,0.038,0.0,0.0,0.0,0.0	0.1,0.054,0.213,0.321,0.147,0.051	-0.125
37264	ENSG00000144559	TAMM41	chr3	-	11830721	11830874	11829755	11829864	11833002	11833151	37264	0,0,0,0,0,1	10,2,6,9,6,3	1,4,2,4,1,6	9,5,3,20,4,2	298	149	7.2e-08	3.5e-05	0.0,0.0,0.0,0.0,0.0,0.143	0.053,0.286,0.25,0.091,0.111,0.6	-0.208
37289	ENSG00000048991	R3HDM1	chr2	+	135641535	135641790	135638895	135639122	135645378	135645527	37289	10,2,16,3,14,13	21,37,29,18,39,11	4,5,3,12,1,0	47,32,17,29,32,19	298	149	0.000521146	0.0259393	0.192,0.026,0.216,0.077,0.152,0.371	0.041,0.072,0.081,0.171,0.015,0.0	0.109
37355	ENSG00000253352	TUG1	chr22	+	30972047	30972172	30969268	30969386	30972854	30973587	37355	17,20,7,11,19,7	0,0,2,0,2,1	20,9,7,15,13,10	4,0,3,3,3,1	273	149	0.000293198	0.0169913	1.0,1.0,0.656,1.0,0.838,0.793	0.732,1.0,0.56,0.732,0.703,0.845	0.119
37363	ENSG00000239521	CASTOR3	chr7	-	100213046	100213133	100200652	100202603	100222596	100222720	37363	2,9,8,9,10,0	10,1,0,0,2,2	8,14,9,15,25,4	0,2,0,2,0,0	235	149	0.000710018	0.0325264	0.113,0.851,1.0,1.0,0.76,0.0	1.0,0.816,1.0,0.826,1.0,1.0	-0.32
37487	ENSG00000132466	ANKRD17	chr4	-	73139530	73140283	73135116	73135262	73141740	73141792	37487	71,47,41,48,30,37	4,5,10,1,3,6	49,41,31,58,54,54	2,2,1,2,0,3	298	149	0.000257278	0.0154778	0.899,0.825,0.672,0.96,0.833,0.755	0.925,0.911,0.939,0.935,1.0,0.9	-0.111
37857	ENSG00000157450	RNF111	chr15	+	59084128	59084254	59080935	59081284	59085658	59085785	37857	96,57,61,61,60,45	28,19,4,10,2,4	54,54,36,66,50,71	7,2,0,3,2,5	274	149	0.000327005	0.0186564	0.651,0.62,0.892,0.768,0.942,0.86	0.808,0.936,1.0,0.923,0.931,0.885	-0.125
37980	ENSG00000163482	STK36	chr2	+	218697853	218698001	218697462	218697610	218698601	218698701	37980	21,13,21,36,27,27	8,0,1,0,0,3	34,48,37,46,60,51	0,0,0,1,1,0	296	149	0.00057753	0.0279596	0.569,1.0,0.914,1.0,1.0,0.819	1.0,1.0,1.0,0.959,0.968,1.0	-0.104
37981	ENSG00000163482	STK36	chr2	+	218697902	218698001	218697462	218697610	218698601	218699348	37981	10,7,12,17,17,13	8,0,1,0,0,3	20,21,16,16,29,22	0,0,0,1,1,0	247	149	0.000421976	0.0221616	0.43,1.0,0.879,1.0,1.0,0.723	1.0,1.0,1.0,0.906,0.946,1.0	-0.137
37985	ENSG00000166046	TCP11L2	chr12	+	106307281	106307370	106303864	106304231	106311040	106311128	37985	4,0,4,0,0,0	30,4,21,23,3,16	1,1,0,5,4,7	10,3,27,9,6,4	237	149	0.000585031	0.02827	0.077,0.0,0.107,0.0,0.0,0.0	0.059,0.173,0.0,0.259,0.295,0.524	-0.188
38083	ENSG00000108433	GOSR2	chr17	+	46963696	46965039	46948942	46949347	46966533	46966851	38083	5,7,3,9,0,0	0,0,0,0,3,4	2,1,5,5,5,2	6,3,6,0,14,6	298	149	0.00120883	0.0473971	1.0,1.0,1.0,1.0,0.0,0.0	0.143,0.143,0.294,1.0,0.152,0.143	0.354
38249	ENSG00000109762	SNX25	chr4	+	185351444	185351609	185346536	185346650	185353484	185353602	38249	6,7,8,19,24,4	0,4,0,0,0,0	20,20,4,23,40,31	6,2,3,7,5,0	298	149	2.28e-05	0.00254226	1.0,0.467,1.0,1.0,1.0,1.0	0.625,0.833,0.4,0.622,0.8,1.0	0.198
38872	ENSG00000186704	DTX2P1	chr7	+	77003288	77003449	77002162	77002321	77004217	77004308	38872	11,1,3,11,0,0	23,18,23,19,7,12	7,31,2,10,13,16	14,22,16,19,8,6	298	149	0.000166544	0.0111195	0.193,0.027,0.061,0.224,0.0,0.0	0.2,0.413,0.059,0.208,0.448,0.571	-0.232
39082	ENSG00000112992	NNT	chr5	+	43619086	43619119	43615847	43616065	43624031	43624120	39082	0,14,13,4,16,10	3,4,0,0,1,5	8,4,5,11,9,18	0,1,0,0,1,0	181	149	0.000389029	0.0210323	0.0,0.742,1.0,1.0,0.929,0.622	1.0,0.767,1.0,1.0,0.881,1.0	-0.226
39173	ENSG00000111424	VDR	chr12	-	47882693	47882774	47878967	47879115	47899836	47899958	39173	12,8,10,8,10,19	1,0,1,2,8,0	15,3,4,4,13,6	0,0,0,0,0,1	229	149	0.000167998	0.011177	0.886,1.0,0.867,0.722,0.449,1.0	1.0,1.0,1.0,1.0,1.0,0.796	-0.145
39509	ENSG00000140563	MCTP2	chr15	+	94442918	94442960	94401899	94402019	94458136	94458246	39509	2,8,5,5,2,3	0,5,3,0,0,2	5,4,7,16,3,1	0,0,0,0,0,0	190	149	0.000375056	0.0205906	1.0,0.556,0.567,1.0,1.0,0.541	1.0,1.0,1.0,1.0,1.0,1.0	-0.223
39579	ENSG00000058600	POLR3E	chr16	+	22328509	22328587	22325760	22326278	22333643	22334025	39579	9,15,11,7,5,5	0,0,0,4,17,3	18,4,11,8,8,19	0,0,0,0,1,3	226	149	4.41e-05	0.00412679	1.0,1.0,1.0,0.536,0.162,0.524	1.0,1.0,1.0,1.0,0.841,0.807	-0.238
39592	ENSG00000135250	SRPK2	chr7	-	105126247	105126340	105125781	105125874	105126992	105127062	39592	45,33,50,31,34,39	5,6,14,6,6,5	22,26,26,40,55,34	10,10,13,11,19,23	241	149	0.000123641	0.00901608	0.848,0.773,0.688,0.762,0.778,0.828	0.576,0.616,0.553,0.692,0.642,0.478	0.187
39647	ENSG00000188559	RALGAPA2	chr20	-	20396694	20396734	20389529	20393253	20412026	20412113	39647	46,31,29,48,31,41	11,8,4,6,6,2	24,23,13,28,23,57	1,1,0,3,1,1	188	149	1.38e-06	0.000301851	0.768,0.754,0.852,0.864,0.804,0.942	0.95,0.948,1.0,0.881,0.948,0.978	-0.12
39652	ENSG00000169715	MT1E	chr16	+	56626465	56626531	56625474	56625879	56626879	56627112	39652	279,333,35,96,174,397	52,140,6,43,16,120	57,19,24,33,42,29	5,3,5,0,0,0	214	149	1.67e-07	6.56e-05	0.789,0.624,0.802,0.609,0.883,0.697	0.888,0.815,0.77,1.0,1.0,1.0	-0.178
39699	ENSG00000197951	ZNF71	chr19	+	56613811	56613938	56601506	56601591	56621267	56624466	39699	0,4,6,0,3,1	7,7,5,8,6,5	4,2,16,9,9,10	3,5,5,4,5,2	275	149	2.86e-05	0.0029803	0.0,0.236,0.394,0.0,0.213,0.098	0.419,0.178,0.634,0.549,0.494,0.73	-0.344
39741	ENSG00000198556	ZNF789	chr7	+	99476402	99476480	99472889	99473056	99479660	99479787	39741	9,13,18,24,9,12	2,0,2,0,11,0	11,17,22,11,21,12	0,0,0,0,0,0	226	149	0.000107429	0.00819598	0.748,1.0,0.856,1.0,0.35,1.0	1.0,1.0,1.0,1.0,1.0,1.0	-0.174
39765	ENSG00000130669	PAK4	chr19	+	39168229	39168302	39125833	39125919	39169531	39169757	39765	21,10,21,6,24,8	0,3,0,0,2,0	14,18,4,6,20,11	3,4,3,2,0,0	221	149	0.000112261	0.00847661	1.0,0.692,1.0,1.0,0.89,1.0	0.759,0.752,0.473,0.669,1.0,1.0	0.155
39766	ENSG00000130669	PAK4	chr19	+	39168229	39168312	39125797	39125919	39169531	39169757	39766	18,13,28,7,13,8	0,3,0,0,2,0	20,9,8,8,27,17	3,4,3,2,0,0	231	149	0.000112053	0.00847178	1.0,0.737,1.0,1.0,0.807,1.0	0.811,0.592,0.632,0.721,1.0,1.0	0.131
39863	ENSG00000055147	FAM114A2	chr5	-	154038292	154038434	154034875	154034946	154038856	154038880	39863	3,2,1,2,2,2	0,0,2,0,0,0	2,2,0,4,1,0	0,3,1,2,1,6	290	149	1.11e-10	1.97e-07	1.0,1.0,0.204,1.0,1.0,1.0	1.0,0.255,0.0,0.507,0.339,0.0	0.517
39893	ENSG00000136717	BIN1	chr2	-	127057472	127057601	127050407	127050522	127059010	127059155	39893	19,17,42,23,45,5	4,7,6,6,18,2	16,34,39,80,41,13	1,5,0,5,2,2	277	149	3.22e-06	0.000576321	0.719,0.566,0.79,0.673,0.574,0.574	0.896,0.785,1.0,0.896,0.917,0.778	-0.229
40166	ENSG00000115904	SOS1	chr2	-	38989269	38989314	38987472	38987591	38995122	38995387	40166	80,135,61,114,98,109	1,15,55,7,6,6	94,43,55,106,114,82	31,7,15,28,33,33	193	149	0.000190953	0.0123701	0.984,0.874,0.461,0.926,0.927,0.933	0.701,0.826,0.739,0.745,0.727,0.657	0.118
40765	ENSG00000288208	AL451136.1	chr1	-	45329888	45330068	45329261	45329437	45330515	45330557	40765	4,8,3,0,3,5	26,24,40,26,45,12	10,21,20,7,16,19	37,57,25,24,31,33	298	149	3.74e-07	0.0001225	0.071,0.143,0.036,0.0,0.032,0.172	0.119,0.156,0.286,0.127,0.205,0.224	-0.111
41220	ENSG00000152556	PFKM	chr12	+	48135290	48135383	48134942	48135038	48137720	48137815	41220	11,14,20,15,18,20	0,1,1,0,2,0	34,4,10,21,16,11	4,2,0,2,4,16	241	149	4.63e-07	0.000141175	1.0,0.896,0.925,1.0,0.848,1.0	0.84,0.553,1.0,0.867,0.712,0.298	0.233
41352	ENSG00000171453	POLR1C	chr6	+	43521181	43521317	43520931	43521048	43529248	43529404	41352	7,7,21,16,14,6	0,0,0,3,2,0	12,21,9,6,9,8	4,6,3,4,4,0	284	149	2.38e-06	0.000459454	1.0,1.0,1.0,0.737,0.786,1.0	0.611,0.647,0.611,0.44,0.541,1.0	0.279
41673	ENSG00000101052	IFT52	chr20	+	43605001	43605216	43604182	43604258	43613849	43613976	41673	9,20,27,10,16,4	8,1,2,2,9,0	18,22,4,23,21,33	2,0,0,1,1,0	298	149	4.2e-07	0.000130738	0.36,0.909,0.871,0.714,0.471,1.0	0.818,1.0,1.0,0.92,0.913,1.0	-0.221
41837	ENSG00000272886	DCP1A	chr3	-	53338090	53338145	53319406	53319473	53342143	53342271	41837	9,0,2,0,2,6	6,13,10,14,17,5	0,0,0,3,0,0	14,14,14,14,21,16	203	149	2.47e-06	0.000471145	0.524,0.0,0.128,0.0,0.079,0.468	0.0,0.0,0.0,0.136,0.0,0.0	0.177
42222	ENSG00000156030	MIDEAS	chr14	-	73721296	73721509	73715121	73719501	73722697	73722847	42222	64,84,55,81,59,72	20,10,11,12,23,14	109,63,62,108,106,44	15,6,1,9,8,9	298	149	0.000486708	0.0247279	0.615,0.808,0.714,0.771,0.562,0.72	0.784,0.84,0.969,0.857,0.869,0.71	-0.14
42385	ENSG00000150433	TMEM218	chr11	-	125102131	125102317	125101200	125101303	125102733	125102809	42385	29,22,31,14,40,18	0,1,2,3,2,0	21,18,12,26,26,35	2,1,4,3,6,5	298	149	0.000725998	0.0329506	1.0,0.917,0.886,0.7,0.909,1.0	0.84,0.9,0.6,0.813,0.684,0.778	0.133
42387	ENSG00000150433	TMEM218	chr11	-	125102131	125102351	125101200	125101303	125102733	125102809	42387	14,12,21,9,33,19	0,1,2,3,2,0	13,11,5,21,16,24	2,1,4,3,6,5	298	149	0.00114383	0.0454296	1.0,0.857,0.84,0.6,0.892,1.0	0.765,0.846,0.385,0.778,0.571,0.706	0.19
42431	ENSG00000136856	SLC2A8	chr9	+	127397375	127397538	127397168	127397286	127399906	127400006	42431	6,1,3,3,4,8	3,1,1,0,0,0	2,5,7,2,5,12	4,1,1,2,6,2	298	149	0.000346638	0.0193884	0.5,0.333,0.6,1.0,1.0,1.0	0.2,0.714,0.778,0.333,0.294,0.75	0.227
42485	ENSG00000161944	ASGR2	chr17	-	7108756	7108888	7108461	7108557	7114173	7114240	42485	65,20,21,15,30,48	39,18,26,27,15,35	30,20,21,24,35,98	4,1,7,4,11,5	280	149	4.14e-10	5.95e-07	0.47,0.372,0.301,0.228,0.516,0.422	0.8,0.914,0.615,0.761,0.629,0.913	-0.387
42486	ENSG00000161944	ASGR2	chr17	-	7108771	7108888	7108461	7108557	7114173	7114310	42486	140,73,65,39,79,111	39,18,26,27,15,35	58,26,43,27,56,108	4,1,7,4,11,5	265	149	9.91e-07	0.00023588	0.669,0.695,0.584,0.448,0.748,0.641	0.891,0.936,0.775,0.791,0.741,0.924	-0.212
42570	ENSG00000178927	CYBC1	chr17	-	82449430	82449480	82449169	82449292	82450532	82450708	42570	8,5,10,3,18,3	0,0,0,0,0,0	6,4,3,7,12,9	0,2,0,0,4,6	198	149	2.36e-05	0.00260238	1.0,1.0,1.0,1.0,1.0,1.0	1.0,0.601,1.0,1.0,0.693,0.53	0.196
42765	ENSG00000179029	TMEM107	chr17	-	8175958	8176026	8174002	8174272	8176199	8176316	42765	7,13,31,24,25,18	1,0,0,0,1,1	35,22,25,24,47,32	8,3,4,6,2,5	216	149	1.6e-08	1.11e-05	0.828,1.0,1.0,1.0,0.945,0.925	0.751,0.835,0.812,0.734,0.942,0.815	0.135
42903	ENSG00000010626	LRRC23	chr12	+	6905844	6905954	6905584	6905759	6906408	6906455	42903	7,8,10,9,2,7	4,6,13,14,4,9	15,9,7,15,5,10	4,3,3,5,5,0	258	149	0.000971061	0.0404811	0.503,0.435,0.308,0.271,0.224,0.31	0.684,0.634,0.574,0.634,0.366,1.0	-0.307
43103	ENSG00000040341	STAU2	chr8	-	73738283	73738349	73688653	73688813	73746782	73746849	43103	9,14,17,12,23,19	6,1,4,0,4,0	10,7,8,12,18,16	1,0,0,0,1,0	214	149	9.02e-07	0.000222982	0.511,0.907,0.747,1.0,0.8,1.0	0.874,1.0,1.0,1.0,0.926,1.0	-0.139
43116	ENSG00000170632	ARMC10	chr7	+	103092476	103092653	103086629	103086764	103098298	103098683	43116	20,22,18,12,12,35	2,4,3,0,2,2	20,11,15,24,28,31	0,0,2,2,0,0	298	149	0.000150274	0.0103625	0.833,0.733,0.75,1.0,0.75,0.897	1.0,1.0,0.789,0.857,1.0,1.0	-0.114
43270	ENSG00000119723	COQ6	chr14	+	73955450	73955509	73953434	73953569	73955804	73955928	43270	25,30,13,28,40,14	0,1,1,1,2,2	40,31,20,36,39,11	6,4,4,5,5,2	207	149	5.81e-05	0.00509071	1.0,0.956,0.903,0.953,0.935,0.834	0.828,0.848,0.783,0.838,0.849,0.798	0.106
43387	ENSG00000161813	LARP4	chr12	+	50453459	50453672	50441589	50441643	50454313	50454417	43387	19,7,30,31,17,20	4,2,2,0,2,2	21,13,15,35,21,14	0,1,0,2,0,0	298	149	0.000154209	0.0105229	0.704,0.636,0.882,1.0,0.81,0.833	1.0,0.867,1.0,0.897,1.0,1.0	-0.15
43651	ENSG00000102890	ELMO3	chr16	+	67202626	67202790	67202396	67202533	67203118	67203223	43651	7,5,2,4,4,3	0,1,0,0,1,0	4,4,4,9,5,25	1,7,4,0,6,2	298	149	2.91e-08	1.71e-05	1.0,0.714,1.0,1.0,0.667,1.0	0.667,0.222,0.333,1.0,0.294,0.862	0.334
43798	ENSG00000143742	SRP9	chr1	+	225786861	225786985	225783299	225783368	225789033	225789141	43798	34,23,13,23,12,22	1,0,0,0,0,0	30,14,27,47,37,22	1,0,2,1,2,17	272	149	1.39e-06	0.000303851	0.949,1.0,1.0,1.0,1.0,1.0	0.943,1.0,0.881,0.963,0.91,0.415	0.139
44029	ENSG00000187741	FANCA	chr16	-	89752137	89752222	89749729	89749902	89758576	89758705	44029	9,30,18,21,49,23	2,5,1,1,4,0	16,35,15,36,24,39	0,0,0,2,0,0	233	149	0.000109869	0.00835659	0.742,0.793,0.92,0.931,0.887,1.0	1.0,1.0,1.0,0.92,1.0,1.0	-0.108
44031	ENSG00000187741	FANCA	chr16	-	89762637	89762793	89761948	89762022	89764806	89764947	44031	4,18,0,5,11,1	0,0,1,0,0,2	4,1,3,8,4,2	0,3,0,5,1,2	298	149	0.000988479	0.0410037	1.0,1.0,0.0,1.0,1.0,0.2	1.0,0.143,1.0,0.444,0.667,0.333	0.102
44114	ENSG00000244625	MIATNB	chr22	+	26717252	26717459	26672746	26672987	26726643	26726720	44114	11,28,21,15,18,12	0,1,1,0,0,0	22,18,37,26,18,3	0,2,0,1,9,0	298	149	0.00100307	0.0414626	1.0,0.933,0.913,1.0,1.0,1.0	1.0,0.818,1.0,0.929,0.5,1.0	0.1
44138	ENSG00000141086	CTRL	chr16	-	67931097	67931201	67930919	67930999	67931800	67931862	44138	3,6,12,19,18,5	0,1,2,0,8,1	3,4,11,15,8,22	0,1,1,0,0,0	252	149	5.99e-05	0.00524103	1.0,0.78,0.78,1.0,0.571,0.747	1.0,0.703,0.867,1.0,1.0,1.0	-0.115
44224	ENSG00000100890	PRORP	chr14	+	35126734	35126782	35122721	35122910	35127478	35127611	44224	26,27,32,42,40,28	0,4,0,4,0,0	25,22,40,31,25,23	1,2,9,7,7,1	196	149	1.78e-05	0.00209637	1.0,0.837,1.0,0.889,1.0,1.0	0.95,0.893,0.772,0.771,0.731,0.946	0.111
44245	ENSG00000168958	MFF	chr2	+	227347225	227347384	227342744	227342819	227352513	227352573	44245	17,19,32,16,23,26	1,0,0,0,2,0	21,16,14,7,24,20	1,1,4,0,3,6	298	149	1.65e-07	6.51e-05	0.895,1.0,1.0,1.0,0.852,1.0	0.913,0.889,0.636,1.0,0.8,0.625	0.147
44338	ENSG00000157764	BRAF	chr7	-	140747365	140747447	140739811	140739946	140749286	140749418	44338	0,1,0,0,0,0	23,8,7,12,21,9	2,2,5,2,3,0	14,2,10,19,3,19	230	149	4.76e-05	0.0043483	0.0,0.075,0.0,0.0,0.0,0.0	0.085,0.393,0.245,0.064,0.393,0.0	-0.184
44677	ENSG00000185920	PTCH1	chr9	-	95449840	95449940	95449068	95449323	95453477	95453620	44677	36,33,56,35,24,7	0,0,0,0,2,0	31,7,23,74,57,24	0,3,2,12,6,0	248	149	2.16e-07	7.99e-05	1.0,1.0,1.0,1.0,0.878,1.0	1.0,0.584,0.874,0.787,0.851,1.0	0.13
44846	ENSG00000021574	SPAST	chr2	+	32098800	32098891	32089521	32089605	32114637	32114825	44846	24,15,11,29,20,24	0,0,1,2,0,0	17,7,4,15,12,24	2,0,0,6,4,0	239	149	0.000151133	0.0103853	1.0,1.0,0.873,0.9,1.0,1.0	0.841,1.0,1.0,0.609,0.652,1.0	0.112
45077	ENSG00000074054	CLASP1	chr2	-	121402594	121402663	121401867	121401870	121404370	121404434	45077	7,4,0,0,4,2	13,14,13,9,8,4	2,0,0,3,1,2	12,12,15,24,20,26	217	149	0.00111083	0.0446313	0.27,0.164,0.0,0.0,0.256,0.256	0.103,0.0,0.0,0.079,0.033,0.05	0.114
45090	ENSG00000104756	KCTD9	chr8	-	25446079	25446250	25440576	25440673	25458198	25458476	45090	2,4,4,2,7,4	8,1,2,2,7,1	4,3,6,6,9,5	5,0,2,0,0,0	298	149	0.000110176	0.00836215	0.111,0.667,0.5,0.333,0.333,0.667	0.286,1.0,0.6,1.0,1.0,1.0	-0.379
45091	ENSG00000104756	KCTD9	chr8	-	25446128	25446250	25440576	25440673	25458198	25458387	45091	2,4,4,2,7,4	8,1,2,2,7,1	4,3,6,8,9,5	5,0,2,0,0,0	270	149	9.52e-05	0.00744579	0.121,0.688,0.525,0.356,0.356,0.688	0.306,1.0,0.623,1.0,1.0,1.0	-0.366
45149	ENSG00000257698	GIHCG	chr12	-	57935297	57935553	57931527	57931737	57935838	57936175	45149	6,6,8,17,7,14	0,0,0,2,1,0	5,10,7,3,4,11	1,0,3,2,0,3	298	149	0.00109927	0.0444502	1.0,1.0,1.0,0.81,0.778,1.0	0.714,1.0,0.538,0.429,1.0,0.647	0.21
45150	ENSG00000257698	GIHCG	chr12	-	57935394	57935553	57931227	57931737	57935838	57936155	45150	6,7,8,19,7,14	0,0,0,2,1,0	5,10,7,3,4,11	1,0,3,2,0,3	298	149	0.0010801	0.0438459	1.0,1.0,1.0,0.826,0.778,1.0	0.714,1.0,0.538,0.429,1.0,0.647	0.213
45379	ENSG00000158290	CUL4B	chrX	-	120544480	120544643	120544113	120544203	120545443	120545517	45379	53,75,74,36,47,48	7,2,0,2,10,0	55,38,55,63,96,63	0,0,0,0,1,0	298	149	8.03e-08	3.81e-05	0.791,0.949,1.0,0.9,0.701,1.0	1.0,1.0,1.0,1.0,0.98,1.0	-0.107
45459	ENSG00000239779	WBP1	chr2	+	74458996	74459098	74458449	74458537	74459642	74459745	45459	10,11,6,3,7,6	5,9,7,0,4,2	3,4,1,0,5,0	8,1,9,2,9,2	250	149	0.0010439	0.0427004	0.544,0.421,0.338,1.0,0.511,0.641	0.183,0.704,0.062,0.0,0.249,0.0	0.376
45465	ENSG00000239779	WBP1	chr2	+	74459477	74459562	74458879	74459098	74459642	74459745	45465	15,13,15,20,26,5	14,14,8,3,11,8	33,19,18,38,31,33	6,8,4,0,7,5	233	149	0.000244232	0.0148716	0.407,0.373,0.545,0.81,0.602,0.286	0.779,0.603,0.742,1.0,0.739,0.808	-0.275
45616	ENSG00000089685	BIRC5	chr17	+	78215965	78216034	78214679	78214789	78216663	78216781	45616	0,3,2,4,7,2	1,7,2,20,9,2	0,2,0,0,2,2	2,4,1,4,8,7	217	149	0.00127656	0.049433	0.0,0.227,0.407,0.121,0.348,0.407	0.0,0.256,0.0,0.0,0.147,0.164	0.157
45893	ENSG00000149716	LTO1	chr11	-	69671748	69671819	69667505	69668012	69675189	69675350	45893	4,10,15,15,11,24	3,0,2,0,15,7	13,16,10,17,42,10	0,2,5,0,0,0	219	149	0.000766604	0.034343	0.476,1.0,0.836,1.0,0.333,0.7	1.0,0.845,0.576,1.0,1.0,1.0	-0.179
45894	ENSG00000149716	LTO1	chr11	-	69673215	69673321	69667894	69668012	69675189	69675247	45894	19,32,27,10,13,37	3,0,2,0,15,7	18,27,20,35,25,18	0,2,5,0,0,0	254	149	0.000927966	0.039269	0.788,1.0,0.888,1.0,0.337,0.756	1.0,0.888,0.701,1.0,1.0,1.0	-0.137
46109	ENSG00000064607	SUGP2	chr19	-	18991339	18991553	18990892	18991149	18994365	18994486	46109	10,10,9,5,8,17	0,0,2,3,5,0	13,19,17,15,19,22	0,1,1,0,1,0	298	149	0.000834346	0.0361392	1.0,1.0,0.692,0.455,0.444,1.0	1.0,0.905,0.895,1.0,0.905,1.0	-0.186
46151	ENSG00000165525	NEMF	chr14	-	49833422	49833496	49832206	49832277	49834362	49834449	46151	3,13,25,15,26,6	1,8,2,2,2,0	23,5,18,14,37,20	2,0,0,1,1,2	222	149	0.000291472	0.016908	0.668,0.522,0.893,0.834,0.897,1.0	0.885,1.0,1.0,0.904,0.961,0.87	-0.134
46311	ENSG00000140987	ZSCAN32	chr16	-	3393648	3393814	3390422	3390517	3397191	3397744	46311	7,15,22,4,6,2	1,0,0,3,2,0	7,2,4,19,7,13	3,2,1,6,3,7	298	149	0.000227388	0.014094	0.778,1.0,1.0,0.4,0.6,1.0	0.538,0.333,0.667,0.613,0.538,0.481	0.268
46353	ENSG00000179406	LINC00174	chr7	-	66455658	66455853	66450070	66450236	66467681	66467719	46353	9,5,3,8,8,0	2,1,0,4,8,1	3,1,0,2,1,6	0,0,1,0,0,1	298	149	9.53e-06	0.0013152	0.692,0.714,1.0,0.5,0.333,0.0	1.0,1.0,0.0,1.0,1.0,0.75	-0.252
46445	ENSG00000285509	AP000646.1	chr11	+	121055051	121055308	121053550	121053732	121058344	121058471	46445	4,5,23,11,12,7	0,0,0,0,2,0	6,8,18,14,27,13	6,0,2,3,2,0	298	149	4.74e-06	0.000783409	1.0,1.0,1.0,1.0,0.75,1.0	0.333,1.0,0.818,0.7,0.871,1.0	0.171
46677	ENSG00000229474	PATL2	chr15	-	44667105	44667203	44666391	44666541	44668341	44668482	46677	46,98,76,47,75,37	9,7,7,7,19,3	91,53,111,192,176,67	9,3,1,14,2,5	246	149	4.59e-05	0.00423979	0.756,0.895,0.868,0.803,0.705,0.882	0.86,0.915,0.985,0.893,0.982,0.89	-0.103
46862	ENSG00000164053	ATRIP	chr3	+	48457258	48457416	48454299	48454418	48459358	48459397	46862	21,55,39,31,20,19	5,2,0,1,1,4	45,27,48,46,51,37	0,2,1,0,0,0	298	149	0.000146691	0.0101871	0.677,0.932,1.0,0.939,0.909,0.704	1.0,0.871,0.96,1.0,1.0,1.0	-0.112
47378	ENSG00000159658	EFCAB14	chr1	-	46688352	46688544	46684490	46686870	46689586	46689691	47378	76,75,136,63,87,55	74,55,94,63,63,72	119,66,74,162,138,107	57,36,17,94,93,49	298	149	0.000267853	0.0159145	0.339,0.405,0.42,0.333,0.408,0.276	0.511,0.478,0.685,0.463,0.426,0.522	-0.151
47387	ENSG00000182484	WASH6P	chrX	+	156022698	156022834	156022313	156022459	156023011	156023209	47387	55,49,42,29,46,28	12,0,6,4,2,0	34,42,48,56,53,43	0,1,0,0,0,0	284	149	2.39e-09	2.27e-06	0.706,1.0,0.786,0.792,0.923,1.0	1.0,0.957,1.0,1.0,1.0,1.0	-0.125
47512	ENSG00000213186	TRIM59	chr3	-	160448725	160448795	160435502	160439186	160449716	160449765	47512	1,7,7,2,14,2	0,4,1,0,1,0	11,1,0,9,16,5	10,1,1,5,0,4	218	149	0.00107316	0.0436848	1.0,0.545,0.827,1.0,0.905,1.0	0.429,0.406,0.0,0.552,1.0,0.461	0.405
47744	ENSG00000163681	SLMAP	chr3	+	57865241	57865292	57864547	57864716	57890040	57890100	47744	2,5,4,3,2,3	16,3,7,10,15,7	0,0,0,1,1,0	4,2,6,9,10,6	199	149	1.86e-07	7.16e-05	0.086,0.555,0.3,0.183,0.091,0.243	0.0,0.0,0.0,0.077,0.07,0.0	0.219
47753	ENSG00000163681	SLMAP	chr3	+	57907883	57908006	57896872	57896932	57909075	57909150	47753	75,18,46,32,44,40	3,2,3,6,2,2	43,16,34,60,51,42	0,1,0,0,0,1	271	149	1.38e-06	0.000301851	0.932,0.832,0.894,0.746,0.924,0.917	1.0,0.898,1.0,1.0,1.0,0.958	-0.102
47796	ENSG00000171163	ZNF692	chr1	-	248856372	248856422	248855557	248855946	248856513	248856562	47796	24,30,28,44,43,26	1,7,15,4,10,4	72,46,58,49,34,43	5,4,7,2,2,0	198	149	0.000227739	0.0141008	0.948,0.763,0.584,0.892,0.764,0.83	0.916,0.896,0.862,0.949,0.927,1.0	-0.128
48180	ENSG00000219626	FAM228B	chr2	+	24161505	24161613	24146929	24147086	24164197	24164335	48180	17,9,10,10,6,7	0,4,1,0,0,0	5,28,9,3,16,8	3,3,4,0,2,0	256	149	0.000260318	0.0155929	1.0,0.567,0.853,1.0,1.0,1.0	0.492,0.845,0.567,1.0,0.823,1.0	0.115
48200	ENSG00000112029	FBXO5	chr6	-	152973045	152973136	152972271	152972454	152974906	152975621	48200	15,33,17,17,14,6	0,2,0,0,0,0	30,8,14,27,36,26	4,2,0,2,2,4	239	149	1.79e-05	0.00209637	1.0,0.911,1.0,1.0,1.0,1.0	0.824,0.714,1.0,0.894,0.918,0.802	0.127
48226	ENSG00000157800	SLC37A3	chr7	-	140358639	140358785	140355667	140355764	140364407	140364491	48226	48,29,22,35,42,32	3,1,0,4,0,0	25,20,19,51,18,46	5,1,0,4,4,5	294	149	0.00118833	0.0467863	0.89,0.936,1.0,0.816,1.0,1.0	0.717,0.91,1.0,0.866,0.695,0.823	0.105
48459	ENSG00000173200	PARP15	chr3	+	122615285	122615320	122613040	122613268	122615778	122615857	48459	4,9,1,4,4,1	0,1,1,2,0,0	10,4,2,15,8,3	1,4,2,3,4,3	183	149	3.84e-05	0.00372632	1.0,0.88,0.449,0.62,1.0,1.0	0.891,0.449,0.449,0.803,0.62,0.449	0.215
48475	ENSG00000109586	GALNT7	chr4	+	173295763	173295843	173295395	173295526	173298114	173298297	48475	28,21,22,14,27,29	0,0,0,0,2,0	21,7,21,22,19,22	3,2,0,0,0,8	228	149	0.000143916	0.0100538	1.0,1.0,1.0,1.0,0.898,1.0	0.821,0.696,1.0,1.0,1.0,0.642	0.123
48882	ENSG00000204839	MROH6	chr8	-	143568141	143568261	143567785	143567888	143568551	143568719	48882	47,20,16,26,37,11	8,2,3,4,10,5	17,7,14,14,15,21	1,3,0,0,1,0	268	149	4.75e-06	0.000783409	0.766,0.848,0.748,0.783,0.673,0.55	0.904,0.565,1.0,1.0,0.893,1.0	-0.166
48930	ENSG00000030582	GRN	chr17	+	44346088	44346228	44345609	44345741	44349157	44349275	48930	26,3,3,4,1,9	9,1,3,1,6,1	0,5,2,9,1,1	1,2,0,0,1,0	288	149	0.000285014	0.0166319	0.599,0.608,0.341,0.674,0.079,0.823	0.0,0.564,1.0,1.0,0.341,1.0	-0.13
49246	ENSG00000108771	DHX58	chr17	-	42103607	42103798	42102215	42102312	42104765	42104927	49246	71,98,26,33,263,57	1,6,0,3,8,2	45,46,23,27,66,62	8,2,5,2,7,11	298	149	2.71e-05	0.00287794	0.973,0.891,1.0,0.846,0.943,0.934	0.738,0.92,0.697,0.871,0.825,0.738	0.133
49649	ENSG00000123607	TTC21B	chr2	-	165945523	165945690	165943218	165943341	165949393	165949504	49649	10,28,19,20,13,15	0,1,0,0,0,0	24,19,16,26,7,30	7,0,6,0,1,0	298	149	1.44e-05	0.00179916	1.0,0.933,1.0,1.0,1.0,1.0	0.632,1.0,0.571,1.0,0.778,1.0	0.159
49659	ENSG00000183597	TANGO2	chr22	+	20053436	20053551	20052464	20052584	20055942	20056013	49659	83,108,96,99,106,82	22,20,28,22,15,15	55,51,45,69,102,76	29,21,29,35,19,22	263	149	0.00109328	0.0442587	0.681,0.754,0.66,0.718,0.8,0.756	0.518,0.579,0.468,0.528,0.753,0.662	0.144
49666	ENSG00000183597	TANGO2	chr22	+	20061529	20061681	20053436	20053551	20063337	20063383	49666	18,5,8,5,10,4	4,3,0,4,0,0	12,2,15,14,7,4	0,0,0,5,0,0	298	149	0.000777419	0.0346166	0.692,0.455,1.0,0.385,1.0,1.0	1.0,1.0,1.0,0.583,1.0,1.0	-0.175
49669	ENSG00000183597	TANGO2	chr22	+	20061529	20061706	20055942	20056013	20063337	20063442	49669	34,34,55,55,62,33	5,10,2,11,13,7	39,41,37,50,51,76	1,1,4,7,3,4	298	149	0.000586751	0.0283128	0.773,0.63,0.932,0.714,0.705,0.702	0.951,0.953,0.822,0.781,0.895,0.905	-0.142
49822	ENSG00000169919	GUSB	chr7	-	65979398	65979541	65976014	65976202	65980223	65980409	49822	130,75,115,59,80,79	0,3,1,9,0,7	59,51,63,82,103,82	7,5,11,2,14,12	291	149	3.71e-05	0.00362806	1.0,0.928,0.983,0.77,1.0,0.852	0.812,0.839,0.746,0.955,0.79,0.778	0.102
49832	ENSG00000114650	SCAP	chr3	-	47423932	47424045	47422441	47422536	47425484	47425611	49832	139,75,154,87,149,104	27,9,9,9,24,7	113,77,85,156,139,134	1,6,6,1,5,4	261	149	1.05e-08	7.84e-06	0.746,0.826,0.907,0.847,0.78,0.895	0.985,0.88,0.89,0.989,0.941,0.95	-0.106
49931	ENSG00000154114	TBCEL	chr11	+	121053629	121053732	121047527	121047667	121058344	121058471	49931	0,5,2,1,2,3	4,0,0,0,2,2	6,5,12,3,2,4	1,0,0,0,0,0	251	149	0.00109952	0.0444502	0.0,1.0,1.0,1.0,0.372,0.471	0.781,1.0,1.0,1.0,1.0,1.0	-0.323
50009	ENSG00000106479	ZNF862	chr7	+	149860382	149862494	149859421	149859526	149864108	149867479	50009	49,36,62,35,66,55	4,3,1,3,13,1	68,56,96,75,59,54	7,12,10,20,10,13	298	149	0.00105196	0.042881	0.86,0.857,0.969,0.854,0.717,0.965	0.829,0.7,0.828,0.652,0.747,0.675	0.132
50355	ENSG00000085433	WDR47	chr1	-	108991253	108991329	108983281	108983451	108995579	108995837	50355	9,15,14,5,6,15	0,0,0,1,12,4	11,6,4,7,7,21	0,0,0,0,1,0	224	149	0.000101626	0.00784483	1.0,1.0,1.0,0.769,0.25,0.714	1.0,1.0,1.0,1.0,0.823,1.0	-0.182
50542	ENSG00000114982	KANSL3	chr2	-	96598080	96598160	96593175	96595631	96601642	96601776	50542	6,5,4,2,17,2	44,42,48,35,47,35	20,10,8,19,15,24	49,19,27,47,44,47	228	149	3.46e-07	0.000115045	0.082,0.072,0.052,0.036,0.191,0.036	0.211,0.256,0.162,0.209,0.182,0.25	-0.134
50893	ENSG00000083828	ZNF586	chr19	+	57776542	57776669	57769654	57769878	57790273	57790400	50893	14,4,14,9,30,16	1,1,1,2,3,0	2,4,8,7,5,3	3,0,4,3,4,2	275	149	0.000105307	0.00806543	0.884,0.684,0.884,0.709,0.844,1.0	0.265,1.0,0.52,0.558,0.404,0.448	0.302
51110	ENSG00000197892	KIF13B	chr8	-	29075280	29075343	29071619	29072316	29092744	29092878	51110	43,45,35,33,47,37	2,0,3,7,1,2	45,36,21,42,56,44	7,7,19,14,19,6	211	149	2.92e-07	9.98e-05	0.938,1.0,0.892,0.769,0.971,0.929	0.819,0.784,0.438,0.679,0.675,0.838	0.211
51111	ENSG00000197892	KIF13B	chr8	-	29092744	29092878	29075280	29075343	29099132	29099241	51111	56,73,49,53,43,65	5,11,1,5,11,4	79,48,40,62,75,61	2,3,0,1,3,4	282	149	0.000137276	0.00971657	0.855,0.778,0.963,0.849,0.674,0.896	0.954,0.894,1.0,0.97,0.93,0.89	-0.104
51289	ENSG00000189171	S100A13	chr1	-	153630449	153630656	153628120	153628237	153631010	153631360	51289	0,2,1,0,0,2	4,4,8,2,8,10	1,6,5,1,5,6	4,8,8,3,9,0	298	149	1.15e-05	0.00150202	0.0,0.2,0.059,0.0,0.0,0.091	0.111,0.273,0.238,0.143,0.217,1.0	-0.272
51436	ENSG00000225830	ERCC6	chr10	-	49524032	49524777	49515200	49517121	49528416	49528525	51436	14,16,23,21,2,23	1,0,0,0,0,0	22,13,16,37,25,36	6,6,0,2,3,6	298	149	1.37e-09	1.52e-06	0.875,1.0,1.0,1.0,1.0,1.0	0.647,0.52,1.0,0.902,0.806,0.75	0.208
51525	ENSG00000196074	SYCP2	chr20	-	59877384	59877555	59875270	59875469	59878007	59878045	51525	9,3,6,5,6,5	1,0,1,2,0,2	5,4,4,15,1,0	0,5,2,2,4,11	298	149	0.000318257	0.0182281	0.818,1.0,0.75,0.556,1.0,0.556	1.0,0.286,0.5,0.789,0.111,0.0	0.332
51622	ENSG00000242086	MUC20-OT1	chr3	+	195689338	195689438	195688366	195688797	195708133	195708230	51622	20,13,15,8,23,18	0,0,6,5,2,4	25,8,20,15,11,18	0,0,1,3,0,1	248	149	5.48e-05	0.00486585	1.0,1.0,0.6,0.49,0.874,0.73	1.0,1.0,0.923,0.75,1.0,0.915	-0.149
51629	ENSG00000242086	MUC20-OT1	chr3	+	195699029	195699207	195688532	195688797	195708133	195708268	51629	16,7,11,6,3,3	0,0,6,5,2,4	10,1,2,3,4,17	0,0,1,3,0,1	298	149	0.000847266	0.0365911	1.0,1.0,0.478,0.375,0.429,0.273	1.0,1.0,0.5,0.333,1.0,0.895	-0.196
51701	ENSG00000168734	PKIG	chr20	+	44598615	44598890	44589796	44589866	44614533	44614707	51701	5,14,5,6,6,4	7,16,12,10,9,9	3,2,6,7,3,6	16,30,24,31,35,37	298	149	2.6e-06	0.000491881	0.263,0.304,0.172,0.231,0.25,0.182	0.086,0.032,0.111,0.101,0.041,0.075	0.159
51874	ENSG00000180773	SLC36A4	chr11	-	93184429	93184520	93182805	93182894	93185690	93185814	51874	34,32,23,26,21,19	7,0,0,0,7,1	17,20,12,28,14,17	0,0,0,0,0,0	239	149	1.06e-05	0.00141796	0.752,1.0,1.0,1.0,0.652,0.922	1.0,1.0,1.0,1.0,1.0,1.0	-0.112
51961	ENSG00000106868	SUSD1	chr9	-	112052154	112052349	112041866	112041960	112058427	112058471	51961	17,18,9,5,19,2	3,2,0,0,7,12	3,3,3,1,5,5	12,7,0,10,12,4	298	149	0.000722972	0.0328842	0.739,0.818,1.0,1.0,0.576,0.077	0.111,0.176,1.0,0.048,0.172,0.385	0.386
52464	ENSG00000179818	PCBP1-AS1	chr2	-	70059642	70059680	70048706	70051305	70083537	70083687	52464	1,3,3,4,5,2	0,4,2,2,8,3	11,3,13,5,3,3	1,2,1,1,2,0	186	149	0.000389684	0.0210483	1.0,0.375,0.546,0.616,0.334,0.348	0.898,0.546,0.912,0.8,0.546,1.0	-0.247
52907	ENSG00000186272	ZNF17	chr19	+	57417911	57418038	57413372	57413636	57419634	57421803	52907	5,10,13,15,9,2	5,0,0,1,5,0	6,9,11,19,22,9	0,0,0,0,2,0	275	149	0.00048038	0.0245426	0.351,1.0,1.0,0.89,0.494,1.0	1.0,1.0,1.0,1.0,0.856,1.0	-0.187
53113	ENSG00000185753	CXorf38	chrX	-	40647006	40647141	40639008	40639128	40647304	40647521	53113	89,51,52,49,93,48	18,9,7,12,5,4	45,47,40,71,55,57	5,0,0,4,4,2	283	149	3.21e-05	0.00323533	0.722,0.749,0.796,0.683,0.907,0.863	0.826,1.0,1.0,0.903,0.879,0.938	-0.138
53755	ENSG00000163743	RCHY1	chr4	-	75491582	75491637	75490580	75490701	75491723	75491782	53755	11,12,12,15,4,12	0,0,0,2,0,0	10,9,10,6,22,9	0,0,6,2,5,0	203	149	4.43e-05	0.00413909	1.0,1.0,1.0,0.846,1.0,1.0	1.0,1.0,0.55,0.688,0.764,1.0	0.141
54020	ENSG00000099139	PCSK5	chr9	+	76184672	76184757	76181397	76181591	76188577	76188675	54020	6,6,1,6,5,15	0,4,0,0,7,4	4,13,19,11,12,10	0,0,1,0,2,2	233	149	0.00012722	0.00917062	1.0,0.49,1.0,1.0,0.314,0.706	1.0,1.0,0.924,1.0,0.793,0.762	-0.161
54254	ENSG00000149150	SLC43A1	chr11	-	57497752	57497845	57493992	57494171	57500778	57500855	54254	5,15,10,9,14,7	1,0,0,2,3,0	4,7,12,9,12,6	0,4,5,0,2,3	241	149	0.00111779	0.0448191	0.756,1.0,1.0,0.736,0.743,1.0	1.0,0.52,0.597,1.0,0.788,0.553	0.13
54478	ENSG00000227345	PARG	chr10	-	49935075	49935142	49933176	49934163	49941508	49941824	54478	8,3,10,4,6,5	3,0,0,0,0,0	7,8,22,4,19,14	3,4,1,4,3,2	215	149	1.48e-06	0.000311097	0.649,1.0,1.0,1.0,1.0,1.0	0.618,0.581,0.938,0.409,0.814,0.829	0.243
54648	ENSG00000268750	AC010522.1	chr19	+	57820493	57820549	57819718	57819945	57856103	57856233	54648	8,11,13,7,20,3	0,0,0,0,4,0	27,18,8,5,7,15	0,1,4,4,2,2	204	149	9.62e-06	0.00132488	1.0,1.0,1.0,1.0,0.785,1.0	1.0,0.929,0.594,0.477,0.719,0.846	0.203
54651	ENSG00000268750	AC010522.1	chr19	+	57839022	57839149	57819718	57819945	57856103	57856233	54651	9,2,9,10,7,4	0,0,0,0,4,0	3,2,8,8,13,1	0,1,4,4,2,2	275	149	6.44e-06	0.000984085	1.0,1.0,1.0,1.0,0.487,1.0	1.0,0.52,0.52,0.52,0.779,0.213	0.323
54683	ENSG00000124224	PPP4R1L	chr20	-	58271362	58271505	58251756	58251864	58272768	58272825	54683	44,30,31,20,58,15	0,0,1,0,0,0	21,16,15,16,32,33	6,0,2,1,0,7	291	149	1.11e-07	4.92e-05	1.0,1.0,0.941,1.0,1.0,1.0	0.642,1.0,0.793,0.891,1.0,0.707	0.151
54837	ENSG00000198885	ITPRIPL1	chr2	+	96325746	96325849	96325407	96325565	96326641	96328326	54837	25,36,16,16,4,5	0,4,0,0,0,0	23,16,11,48,28,11	7,2,0,3,6,0	251	149	7.95e-06	0.00116033	1.0,0.842,1.0,1.0,1.0,1.0	0.661,0.826,1.0,0.905,0.735,1.0	0.119
55054	ENSG00000139428	MMAB	chr12	-	109561242	109561329	109561039	109561104	109561419	109561517	55054	6,5,6,11,11,1	20,19,26,28,16,13	15,17,9,13,17,12	11,16,27,7,10,17	235	149	0.000100921	0.00782114	0.16,0.143,0.128,0.199,0.304,0.047	0.464,0.403,0.174,0.541,0.519,0.309	-0.238
55403	ENSG00000101407	TTI1	chr20	-	37996748	37996953	37996374	37996462	37999187	37999328	55403	20,22,26,26,20,24	0,4,2,3,6,0	29,38,49,31,28,26	0,0,0,1,2,0	298	149	5.14e-07	0.00014867	1.0,0.733,0.867,0.813,0.625,1.0	1.0,1.0,1.0,0.939,0.875,1.0	-0.129
55575	ENSG00000103415	HMOX2	chr16	+	4483636	4483754	4476339	4476487	4506894	4507012	55575	6,6,9,6,9,3	0,0,1,0,0,0	10,7,9,4,7,15	1,5,4,2,1,4	266	149	1.36e-10	2.35e-07	1.0,1.0,0.834,1.0,1.0,1.0	0.849,0.44,0.558,0.528,0.797,0.677	0.331
55601	ENSG00000170919	TPT1-AS1	chr13	+	45369958	45370182	45344303	45344446	45377060	45377154	55601	3,12,17,9,11,2	0,4,1,0,0,0	2,4,4,11,7,4	1,4,3,3,0,0	298	149	4.49e-05	0.00418332	1.0,0.6,0.895,1.0,1.0,1.0	0.5,0.333,0.4,0.647,1.0,1.0	0.269
55604	ENSG00000170919	TPT1-AS1	chr13	+	45370079	45370182	45344328	45344446	45377060	45377215	55604	2,8,5,5,7,8	0,4,1,0,0,0	8,4,3,3,3,6	1,4,3,3,0,0	251	149	0.000208119	0.0132774	1.0,0.543,0.748,1.0,1.0,1.0	0.826,0.372,0.372,0.372,1.0,1.0	0.225
55637	ENSG00000105426	PTPRS	chr19	-	5216719	5216767	5215497	5215595	5218419	5218532	55637	3,1,1,2,10,7	2,1,3,0,8,14	2,2,0,0,0,2	11,3,7,5,10,0	196	149	0.000512391	0.0256942	0.533,0.432,0.202,1.0,0.487,0.275	0.121,0.336,0.0,0.0,0.0,1.0	0.245
55698	ENSG00000164512	ANKRD55	chr5	-	56156945	56156995	56143800	56143929	56159832	56159893	55698	0,0,3,2,0,0	17,4,8,16,6,7	5,0,6,1,0,3	9,7,28,11,3,1	198	149	0.00102753	0.0422071	0.0,0.0,0.22,0.086,0.0,0.0	0.295,0.0,0.139,0.064,0.0,0.693	-0.147
55799	ENSG00000213380	COG8	chr16	-	69330812	69331095	69326912	69329179	69334520	69335348	55799	16,18,16,8,9,12	0,2,0,0,0,0	15,9,20,16,22,24	2,3,0,8,0,2	298	149	4.96e-07	0.000147346	1.0,0.818,1.0,1.0,1.0,1.0	0.789,0.6,1.0,0.5,1.0,0.857	0.179
56097	ENSG00000182670	TTC3	chr21	+	37094004	37094090	37091292	37091413	37095349	37095444	56097	22,11,35,35,27,19	0,2,0,0,0,0	35,19,24,33,37,50	3,8,2,0,4,4	234	149	1.18e-07	5.06e-05	1.0,0.778,1.0,1.0,1.0,1.0	0.881,0.602,0.884,1.0,0.855,0.888	0.111
56117	ENSG00000116809	ZBTB17	chr1	-	15946934	15947022	15946153	15946294	15948290	15948497	56117	31,22,45,24,26,21	0,0,0,4,0,0	20,14,19,35,37,21	0,0,8,0,4,5	236	149	9.36e-06	0.00129607	1.0,1.0,1.0,0.791,1.0,1.0	1.0,1.0,0.6,1.0,0.854,0.726	0.102
56932	ENSG00000198482	ZNF808	chr19	+	52532907	52533009	52527667	52527711	52543265	52543347	56932	20,15,27,23,6,19	1,1,0,2,0,0	20,8,5,21,19,17	0,1,5,3,4,2	250	149	3.44e-06	0.000602342	0.923,0.899,1.0,0.873,1.0,1.0	1.0,0.827,0.373,0.807,0.739,0.835	0.186
57252	ENSG00000143164	DCAF6	chr1	+	168019544	168019667	168004532	168004793	168038370	168038488	57252	0,3,3,5,6,7	53,20,24,17,9,51	3,4,7,28,9,6	21,10,5,22,17,15	271	149	2.38e-05	0.00261987	0.0,0.076,0.064,0.139,0.268,0.07	0.073,0.18,0.435,0.412,0.225,0.18	-0.148
57291	ENSG00000283839	AC096667.1	chr2	-	184598267	184598720	184593576	184596376	184598796	184599008	57291	21,12,12,10,8,18	0,0,0,0,0,0	12,16,10,7,17,22	3,0,0,0,0,11	298	149	0.00014931	0.0103203	1.0,1.0,1.0,1.0,1.0,1.0	0.667,1.0,1.0,1.0,1.0,0.5	0.139
57375	ENSG00000089902	RCOR1	chr14	+	102721319	102721377	102721006	102721084	102722186	102722416	57375	100,36,71,43,11,32	6,1,13,5,6,5	35,11,19,26,49,42	0,0,0,0,3,0	206	149	5.72e-09	4.74e-06	0.923,0.963,0.798,0.862,0.57,0.822	1.0,1.0,1.0,1.0,0.922,1.0	-0.164
57429	ENSG00000103248	MTHFSD	chr16	-	86551972	86552146	86548463	86548577	86554644	86554751	57429	11,8,7,13,21,9	0,8,0,0,0,0	11,8,9,5,3,17	0,2,6,6,5,2	298	149	9.08e-05	0.00719761	1.0,0.333,1.0,1.0,1.0,1.0	1.0,0.667,0.429,0.294,0.231,0.81	0.317
57431	ENSG00000103248	MTHFSD	chr16	-	86552032	86552146	86548463	86548577	86554644	86554748	57431	27,20,22,25,19,21	0,8,0,0,0,0	20,15,16,11,14,44	0,2,6,6,5,2	262	149	0.00060752	0.0289821	1.0,0.587,1.0,1.0,1.0,1.0	1.0,0.81,0.603,0.51,0.614,0.926	0.187
57433	ENSG00000103248	MTHFSD	chr16	-	86552178	86552292	86548463	86548577	86554644	86554748	57433	18,14,19,26,24,6	0,8,0,0,0,0	9,15,6,37,13,26	0,2,6,6,5,2	262	149	0.00107055	0.0436088	1.0,0.499,1.0,1.0,1.0,1.0	1.0,0.81,0.363,0.778,0.597,0.881	0.178
57624	ENSG00000172824	CES4A	chr16	+	67006390	67006519	67005239	67005393	67006744	67006817	57624	23,5,10,5,23,13	0,0,0,0,0,0	7,15,8,3,16,15	4,1,0,6,0,2	277	149	4.7e-06	0.000780469	1.0,1.0,1.0,1.0,1.0,1.0	0.485,0.89,1.0,0.212,1.0,0.801	0.269
57668	ENSG00000278259	MYO19	chr17	-	36512657	36512779	36511364	36511455	36513428	36513457	57668	0,4,1,1,2,1	24,9,9,28,16,3	10,8,24,10,11,5	14,17,21,21,15,15	270	149	9.41e-10	1.13e-06	0.0,0.197,0.058,0.019,0.065,0.155	0.283,0.206,0.387,0.208,0.288,0.155	-0.172
57832	ENSG00000135596	MICAL1	chr6	-	109454679	109454890	109453938	109454239	109455610	109455645	57832	4,2,1,3,4,0	6,7,5,4,2,3	0,2,0,0,2,1	1,3,8,9,8,8	298	149	0.000440381	0.0229846	0.25,0.125,0.091,0.273,0.5,0.0	0.0,0.25,0.0,0.0,0.111,0.059	0.137
57893	ENSG00000118260	CREB1	chr2	+	207577109	207577224	207576630	207576693	207577504	207577655	57893	10,7,8,10,9,7	35,7,3,6,37,5	13,9,23,24,20,14	3,4,7,7,17,2	263	149	0.000283115	0.0165702	0.139,0.362,0.602,0.486,0.121,0.442	0.711,0.56,0.651,0.66,0.4,0.799	-0.271
58032	ENSG00000165185	KIAA1958	chr9	+	112617870	112617954	112574056	112575251	112645649	112645822	58032	1,3,2,4,3,3	4,9,2,4,18,5	2,4,2,1,5,3	0,0,2,0,1,0	232	149	8.35e-11	1.58e-07	0.138,0.176,0.391,0.391,0.097,0.278	1.0,1.0,0.391,1.0,0.763,1.0	-0.614
58176	ENSG00000078124	ACER3	chr11	+	76868119	76868156	76860923	76861079	76926556	76926667	58176	11,1,3,0,11,4	21,26,17,16,31,22	0,0,0,0,0,4	31,19,4,15,19,19	185	149	1.18e-07	5.06e-05	0.297,0.03,0.124,0.0,0.222,0.128	0.0,0.0,0.0,0.0,0.0,0.145	0.109
58548	ENSG00000166295	ANAPC16	chr10	+	72220053	72220379	72215999	72216138	72230365	72230440	58548	34,40,38,58,52,41	25,20,49,58,28,60	40,25,62,32,36,50	40,54,89,91,67,66	298	149	0.000635884	0.0299466	0.405,0.5,0.279,0.333,0.481,0.255	0.333,0.188,0.258,0.15,0.212,0.275	0.14
58578	ENSG00000108946	PRKAR1A	chr17	+	68514986	68515119	68511779	68512142	68515393	68515536	58578	9,3,2,0,2,3	1,3,2,3,7,12	3,2,1,6,16,3	0,0,1,1,10,0	281	149	0.000186601	0.0121283	0.827,0.347,0.347,0.0,0.132,0.117	1.0,1.0,0.347,0.761,0.459,1.0	-0.466
58798	ENSG00000020922	MRE11	chr11	-	94445809	94445890	94437176	94437235	94447218	94447438	58798	14,20,19,16,15,3	0,0,0,0,0,1	10,21,13,19,24,13	1,0,6,3,2,3	229	149	9.79e-07	0.00023588	1.0,1.0,1.0,1.0,1.0,0.661	0.867,1.0,0.585,0.805,0.886,0.738	0.13
59115	ENSG00000111913	RIPOR2	chr6	-	25015757	25015835	25014951	25015583	25041850	25042170	59115	7,49,10,5,46,15	0,0,4,2,6,0	14,10,15,21,5,24	10,0,4,7,11,5	226	149	0.00108414	0.0439795	1.0,1.0,0.622,0.622,0.835,1.0	0.48,1.0,0.712,0.664,0.231,0.76	0.205
59168	ENSG00000102897	LYRM1	chr16	+	20915555	20915714	20902485	20902717	20920121	20920214	59168	37,54,41,47,50,34	6,7,0,0,12,4	41,42,47,46,43,29	0,4,0,1,0,2	298	149	1.8e-05	0.00209637	0.755,0.794,1.0,1.0,0.676,0.81	1.0,0.84,1.0,0.958,1.0,0.879	-0.107
59289	ENSG00000104093	DMXL2	chr15	-	51455150	51455228	51450128	51450346	51456065	51456193	59289	74,23,48,32,35,33	0,10,3,8,0,4	49,13,16,36,46,86	4,1,0,1,0,1	226	149	5.23e-05	0.00467871	1.0,0.603,0.913,0.725,1.0,0.845	0.89,0.896,1.0,0.96,1.0,0.983	-0.107
59590	ENSG00000164031	DNAJB14	chr4	-	99928541	99928617	99923039	99923185	99930449	99930534	59590	2,4,2,0,6,3	10,25,28,22,16,6	0,0,0,0,0,0	2,18,14,21,10,12	224	149	5.02e-06	0.000815638	0.117,0.096,0.045,0.0,0.2,0.25	0.0,0.0,0.0,0.0,0.0,0.0	0.118
59635	ENSG00000103091	WDR59	chr16	-	74889702	74889815	74887682	74887755	74892483	74892565	59635	14,15,22,12,21,11	4,1,1,0,0,5	27,15,29,29,23,18	0,0,0,1,2,0	261	149	0.000617094	0.0293199	0.666,0.895,0.926,1.0,1.0,0.557	1.0,1.0,1.0,0.943,0.868,1.0	-0.128
59941	ENSG00000146757	ZNF92	chr7	+	65387901	65388028	65373798	65374000	65388805	65388901	59941	40,32,34,23,12,21	2,0,0,0,0,2	19,10,19,26,61,36	6,0,6,4,4,0	275	149	1.57e-06	0.000326844	0.916,1.0,1.0,1.0,1.0,0.851	0.632,1.0,0.632,0.779,0.892,1.0	0.139
60170	ENSG00000134352	IL6ST	chr5	-	55948101	55948982	55947492	55947589	55951463	55951604	60170	17,4,0,8,43,9	21,34,45,36,43,21	3,1,17,1,1,2	34,27,40,47,36,31	298	149	8.77e-05	0.00704359	0.288,0.056,0.0,0.1,0.333,0.176	0.042,0.018,0.175,0.011,0.014,0.031	0.11
60175	ENSG00000134352	IL6ST	chr5	-	55959625	55959671	55957208	55957291	55960401	55960561	60175	10,8,2,2,18,3	20,22,46,35,27,41	4,1,5,0,2,5	37,22,50,39,24,62	194	149	0.000273369	0.0161121	0.277,0.218,0.032,0.042,0.339,0.053	0.077,0.034,0.071,0.0,0.06,0.058	0.11
60341	ENSG00000163349	HIPK1	chr1	+	113952765	113952889	113940381	113941459	113955562	113955649	60341	89,78,53,60,26,26	15,0,0,0,10,4	58,26,40,54,49,47	0,0,0,0,0,0	272	149	8.88e-09	6.87e-06	0.765,1.0,1.0,1.0,0.588,0.781	1.0,1.0,1.0,1.0,1.0,1.0	-0.144
60460	ENSG00000187266	EPOR	chr19	-	11382846	11382949	11381929	11382105	11383096	11383232	60460	2,1,1,1,3,14	1,11,6,5,12,8	1,0,0,0,1,0	2,3,3,4,4,10	251	149	8.66e-07	0.000214971	0.543,0.051,0.09,0.106,0.129,0.51	0.229,0.0,0.0,0.0,0.129,0.0	0.178
60461	ENSG00000187266	EPOR	chr19	-	11382846	11382982	11381929	11382105	11383096	11383232	60461	6,2,1,1,7,13	1,11,6,5,12,8	1,0,1,0,1,0	2,3,3,4,4,10	284	149	6.73e-07	0.000179188	0.759,0.087,0.08,0.095,0.234,0.46	0.208,0.0,0.149,0.0,0.116,0.0	0.207
60498	ENSG00000006634	DBF4	chr7	+	87904291	87904416	87900763	87900878	87907187	87907219	60498	25,15,8,23,20,12	0,0,1,2,2,0	22,15,25,40,24,31	5,3,5,4,5,2	273	149	5.72e-06	0.000902595	1.0,1.0,0.814,0.863,0.845,1.0	0.706,0.732,0.732,0.845,0.724,0.894	0.148
60643	ENSG00000173517	PEAK1	chr15	-	77283882	77284030	77252421	77252526	77284957	77285055	60643	6,8,4,3,0,4	3,4,2,2,3,8	2,4,0,3,2,2	0,0,1,1,0,1	296	149	2.26e-06	0.000437974	0.502,0.502,0.502,0.43,0.0,0.201	1.0,1.0,0.0,0.602,1.0,0.502	-0.328
60921	ENSG00000104299	INTS9	chr8	-	28846746	28846809	28837636	28837776	28850212	28850273	60921	33,33,25,28,21,28	2,5,7,10,6,1	31,12,30,27,25,46	0,2,0,2,4,0	211	149	1.74e-05	0.00209117	0.921,0.823,0.716,0.664,0.712,0.952	1.0,0.809,1.0,0.905,0.815,1.0	-0.123
61046	ENSG00000198399	ITSN2	chr2	-	24206243	24206275	24205213	24205297	24208236	24208316	61046	35,14,20,11,15,11	31,34,35,44,31,50	20,5,3,8,8,15	51,19,46,61,45,80	180	149	0.000291244	0.016908	0.483,0.254,0.321,0.171,0.286,0.154	0.245,0.179,0.051,0.098,0.128,0.134	0.139
61192	ENSG00000113569	NUP155	chr5	-	37307296	37307432	37305056	37305210	37309128	37309267	61192	29,17,35,37,21,23	6,5,0,0,10,0	27,15,22,52,39,26	3,0,0,2,1,0	284	149	0.000136657	0.00970807	0.717,0.641,1.0,1.0,0.524,1.0	0.825,1.0,1.0,0.932,0.953,1.0	-0.138
61193	ENSG00000113569	NUP155	chr5	-	37309403	37309572	37309128	37309267	37310551	37310668	61193	4,0,0,0,0,0	16,6,6,6,7,12	1,0,4,2,2,4	6,11,3,9,12,3	298	149	0.000163577	0.0109712	0.111,0.0,0.0,0.0,0.0,0.0	0.077,0.0,0.4,0.1,0.077,0.4	-0.157
61331	ENSG00000196914	ARHGEF12	chr11	+	120409393	120409450	120407737	120407823	120420752	120420851	61331	0,4,0,0,0,0	7,14,8,8,3,9	4,1,0,2,2,3	4,8,2,14,5,5	205	149	6.31e-05	0.00549891	0.0,0.172,0.0,0.0,0.0,0.0	0.421,0.083,0.0,0.094,0.225,0.304	-0.159
61376	ENSG00000068745	IP6K2	chr3	-	48715314	48715527	48708119	48708237	48717156	48717188	61376	4,8,10,3,5,5	1,0,0,2,1,0	5,3,8,5,3,1	1,0,3,1,1,9	298	149	1.46e-05	0.00181466	0.667,1.0,1.0,0.429,0.714,1.0	0.714,1.0,0.571,0.714,0.6,0.053	0.193
61618	ENSG00000187231	SESTD1	chr2	-	179116573	179116790	179115064	179115256	179117531	179117613	61618	54,12,10,21,14,35	3,0,6,4,2,8	16,20,8,18,14,22	0,0,2,0,0,1	298	149	2.43e-07	8.78e-05	0.9,1.0,0.455,0.724,0.778,0.686	1.0,1.0,0.667,1.0,1.0,0.917	-0.173
61674	ENSG00000084774	CAD	chr2	+	27226130	27226319	27225704	27225926	27226524	27226649	61674	47,24,39,39,45,35	1,2,0,2,6,5	41,25,28,30,46,26	1,0,0,0,0,0	298	149	1.74e-06	0.000354088	0.959,0.857,1.0,0.907,0.789,0.778	0.953,1.0,1.0,1.0,1.0,1.0	-0.111
61758	ENSG00000123352	SPATS2	chr12	+	49512861	49512905	49500069	49500205	49514554	49514613	61758	0,0,2,2,2,0	11,14,4,6,10,7	4,3,0,1,2,8	4,2,2,1,6,8	192	149	1.28e-05	0.00163842	0.0,0.0,0.28,0.206,0.134,0.0	0.437,0.538,0.0,0.437,0.206,0.437	-0.239
61975	ENSG00000261879	AC087500.1	chr17	+	5209749	5209895	5192026	5192163	5214049	5214209	61975	7,4,1,5,11,2	2,0,1,0,0,0	9,4,13,11,10,3	1,7,2,5,0,0	294	149	3.55e-05	0.00351307	0.639,1.0,0.336,1.0,1.0,1.0	0.82,0.225,0.767,0.527,1.0,1.0	0.106
62202	ENSG00000144554	FANCD2	chr3	+	10067208	10067317	10065863	10065979	10072870	10072964	62202	31,23,20,35,26,35	4,0,5,1,1,3	27,11,36,31,37,40	0,0,0,2,0,0	257	149	3.51e-05	0.00347409	0.818,1.0,0.699,0.953,0.938,0.871	1.0,1.0,1.0,0.9,1.0,1.0	-0.104
62642	ENSG00000163946	TASOR	chr3	-	56666259	56666384	56663540	56663572	56668396	56668489	62642	24,57,52,57,42,41	10,14,3,3,9,2	74,41,23,83,54,75	5,0,0,1,2,3	273	149	1.45e-06	0.000311038	0.567,0.69,0.904,0.912,0.718,0.918	0.89,1.0,1.0,0.978,0.936,0.932	-0.171
62805	ENSG00000068903	SIRT2	chr19	-	38898378	38898425	38893818	38893867	38899505	38899618	62805	30,34,30,37,32,24	96,75,82,68,87,67	19,14,8,8,21,30	91,70,65,96,81,99	195	149	4.47e-06	0.000747032	0.193,0.257,0.218,0.294,0.219,0.215	0.138,0.133,0.086,0.06,0.165,0.188	0.104
62888	ENSG00000130714	POMT1	chr9	+	131504188	131504340	131502917	131503073	131506113	131506220	62888	10,9,8,34,38,20	2,2,0,1,2,0	38,21,26,33,44,48	5,4,9,7,2,4	298	149	0.000527234	0.0261709	0.714,0.692,1.0,0.944,0.905,1.0	0.792,0.724,0.591,0.702,0.917,0.857	0.112
63006	ENSG00000151576	QTRT2	chr3	+	114082962	114083003	114082768	114082794	114085672	114086486	63006	1,0,0,0,0,0	14,16,19,12,17,8	3,0,1,9,10,2	12,14,12,14,19,7	189	149	4.66e-10	6.52e-07	0.053,0.0,0.0,0.0,0.0,0.0	0.165,0.0,0.062,0.336,0.293,0.184	-0.165
63058	ENSG00000011143	MKS1	chr17	-	58210979	58211022	58210658	58210724	58212377	58212434	63058	6,13,21,23,18,21	1,0,3,8,2,2	14,24,23,17,33,18	0,0,1,2,0,0	191	149	3.81e-07	0.000123697	0.824,1.0,0.845,0.692,0.875,0.891	1.0,1.0,0.947,0.869,1.0,1.0	-0.115
63095	ENSG00000116747	RO60	chr1	+	193070553	193070619	193069231	193069634	193075819	193075931	63095	0,4,0,0,0,0	23,45,18,8,17,10	0,0,3,7,4,4	17,16,17,19,14,5	214	149	7.73e-06	0.00113738	0.0,0.058,0.0,0.0,0.0,0.0	0.0,0.0,0.109,0.204,0.166,0.358	-0.13
63209	ENSG00000165861	ZFYVE1	chr14	-	72978136	72978234	72977926	72978044	72978860	72978969	63209	56,24,36,11,19,17	1,6,0,3,7,2	23,15,23,24,52,9	4,0,0,0,0,0	246	149	2.85e-06	0.000524186	0.971,0.708,1.0,0.69,0.622,0.837	0.777,1.0,1.0,1.0,1.0,1.0	-0.158
63416	ENSG00000137185	ZSCAN9	chr6	+	28230335	28230488	28227689	28227837	28232561	28233466	63416	0,0,4,0,0,0	5,2,8,8,1,1	2,4,0,2,2,4	4,4,4,10,9,0	298	149	0.000213035	0.0134452	0.0,0.0,0.2,0.0,0.0,0.0	0.2,0.333,0.0,0.091,0.1,1.0	-0.254
63639	ENSG00000177200	CHD9	chr16	+	53319812	53319951	53318211	53318340	53321525	53321563	63639	3,6,12,8,12,11	4,6,7,4,4,5	6,2,6,2,5,0	5,4,6,9,13,20	287	149	4.24e-05	0.00400198	0.28,0.342,0.471,0.509,0.609,0.533	0.384,0.206,0.342,0.103,0.166,0.0	0.257
63692	ENSG00000167261	DPEP2	chr16	-	67992509	67992636	67992063	67992193	68000447	68000586	63692	87,25,58,30,64,58	3,0,3,0,0,3	45,45,38,48,52,61	11,10,7,6,11,1	275	149	6.12e-09	5e-06	0.94,1.0,0.913,1.0,1.0,0.913	0.689,0.709,0.746,0.813,0.719,0.971	0.187
64088	ENSG00000005801	ZNF195	chr11	-	3377616	3377802	3373576	3373656	3379037	3379100	64088	8,1,0,6,2,0	2,3,9,6,6,4	0,0,1,1,2,0	3,2,5,5,5,10	298	149	0.000267556	0.015913	0.667,0.143,0.0,0.333,0.143,0.0	0.0,0.0,0.091,0.091,0.167,0.0	0.156
64165	ENSG00000147099	HDAC8	chrX	-	72330690	72330876	72329556	72330076	72351732	72351838	64165	0,0,0,0,3,0	13,4,6,5,12,16	0,3,1,2,3,4	3,2,2,3,5,6	298	149	8.49e-06	0.00120928	0.0,0.0,0.0,0.0,0.111,0.0	0.0,0.429,0.2,0.25,0.231,0.25	-0.208
64343	ENSG00000110888	CAPRIN2	chr12	-	30733628	30733711	30731342	30731510	30734967	30735014	64343	7,4,5,4,8,4	18,25,19,14,18,6	10,0,0,4,2,0	21,21,15,37,47,32	231	149	0.000144323	0.0100604	0.201,0.094,0.145,0.156,0.223,0.301	0.235,0.0,0.0,0.065,0.027,0.0	0.132
64380	ENSG00000139546	TARBP2	chr12	+	53505134	53505262	53504611	53504815	53505648	53505686	64380	32,35,41,29,73,22	8,7,7,5,12,1	47,65,56,26,50,79	1,2,3,1,1,3	276	149	5.67e-08	2.92e-05	0.683,0.73,0.76,0.758,0.767,0.922	0.962,0.946,0.91,0.933,0.964,0.934	-0.171
64617	ENSG00000173226	IQCB1	chr3	-	121828469	121828632	121826050	121826180	121828860	121828972	64617	33,49,35,55,48,23	3,2,5,0,0,0	27,29,23,54,56,30	5,3,11,5,12,0	298	149	6.57e-05	0.00567664	0.846,0.925,0.778,1.0,1.0,1.0	0.73,0.829,0.511,0.844,0.7,1.0	0.156
64973	ENSG00000143437	ARNT	chr1	-	150842423	150842468	150839398	150839654	150846262	150846307	64973	43,50,55,74,31,59	21,17,25,9,8,28	37,33,32,34,48,37	24,15,22,26,32,26	193	149	0.000839384	0.036304	0.613,0.694,0.629,0.864,0.749,0.619	0.543,0.629,0.529,0.502,0.537,0.524	0.151
65089	ENSG00000139644	TMBIM6	chr12	+	49741956	49742115	49741607	49741768	49752463	49752549	65089	16,9,4,4,9,13	0,0,0,2,0,0	6,7,8,6,10,15	4,2,0,2,3,10	298	149	4.52e-09	3.93e-06	1.0,1.0,1.0,0.5,1.0,1.0	0.429,0.636,1.0,0.6,0.625,0.429	0.297
65722	ENSG00000204842	ATXN2	chr12	-	111479069	111479102	111470557	111470742	111485270	111485331	65722	0,2,3,0,5,3	13,29,17,25,8,4	1,0,2,0,0,0	32,15,26,19,19,31	181	149	0.000557324	0.0271377	0.0,0.054,0.127,0.0,0.34,0.382	0.025,0.0,0.06,0.0,0.0,0.0	0.136
66198	ENSG00000188566	NDOR1	chr9	+	137216066	137216188	137215898	137216017	137216271	137217009	66198	16,24,14,21,51,20	0,0,0,1,0,1	12,20,32,17,27,15	1,1,0,8,2,0	270	149	0.000381823	0.0208105	1.0,1.0,1.0,0.921,1.0,0.917	0.869,0.917,1.0,0.54,0.882,1.0	0.105
66203	ENSG00000171033	PKIA	chr8	+	78572810	78572939	78516339	78516468	78598357	78598535	66203	18,7,8,9,16,5	5,0,0,2,0,1	9,8,2,3,6,14	5,2,8,4,5,0	277	149	0.000329149	0.0187424	0.659,1.0,1.0,0.708,1.0,0.729	0.492,0.683,0.119,0.287,0.392,1.0	0.354
66206	ENSG00000189298	ZKSCAN3	chr6	+	28363691	28363815	28363302	28363385	28365425	28366746	66206	6,11,31,5,7,11	1,3,1,0,1,0	1,12,15,23,19,14	6,0,8,5,5,2	272	149	0.000181357	0.0118793	0.767,0.668,0.944,1.0,0.793,1.0	0.084,1.0,0.507,0.716,0.675,0.793	0.233
66369	ENSG00000167384	ZNF180	chr19	-	44485035	44485157	44484360	44484435	44497283	44497377	66369	0,0,2,2,0,0	6,11,13,9,8,1	9,6,1,6,1,0	4,1,12,5,12,9	270	149	1.25e-05	0.00161386	0.0,0.0,0.078,0.109,0.0,0.0	0.554,0.768,0.044,0.398,0.044,0.0	-0.27
66518	ENSG00000179750	APOBEC3B	chr22	+	38992033	38992149	38991331	38991626	38992430	38992546	66518	7,24,8,20,47,11	3,19,6,3,45,9	6,22,17,6,23,8	4,0,0,1,0,2	264	149	5.25e-07	0.000150125	0.568,0.416,0.429,0.79,0.371,0.408	0.458,1.0,1.0,0.772,1.0,0.693	-0.323
66709	ENSG00000181409	AATK	chr17	-	81123193	81123343	81120200	81122823	81124726	81124848	66709	128,18,26,8,33,36	0,0,0,3,14,0	16,10,55,41,37,32	0,0,0,0,0,0	298	149	0.000783391	0.0348035	1.0,1.0,1.0,0.571,0.541,1.0	1.0,1.0,1.0,1.0,1.0,1.0	-0.148
66824	ENSG00000139132	FGD4	chr12	+	32576265	32576449	32564136	32564289	32581959	32582467	66824	54,9,41,21,28,42	19,6,2,3,11,5	40,7,7,19,15,37	6,0,0,0,3,0	298	149	0.000984647	0.0409025	0.587,0.429,0.911,0.778,0.56,0.808	0.769,1.0,1.0,1.0,0.714,1.0	-0.235
66870	ENSG00000197208	SLC22A4	chr5	+	132322183	132322355	132313613	132313768	132327276	132327403	66870	66,21,20,18,20,13	10,6,3,1,1,0	6,6,1,8,18,16	0,0,0,0,0,0	298	149	1.27e-09	1.46e-06	0.767,0.636,0.769,0.9,0.909,1.0	1.0,1.0,1.0,1.0,1.0,1.0	-0.17
66903	ENSG00000182472	CAPN12	chr19	-	38734141	38734204	38733702	38733781	38734318	38734389	66903	3,10,4,11,11,12	0,0,0,0,2,0	8,10,9,9,21,21	0,8,0,1,2,8	211	149	3.33e-07	0.000111327	1.0,1.0,1.0,1.0,0.795,1.0	1.0,0.469,1.0,0.864,0.881,0.65	0.155
67205	ENSG00000260565	ERVK13-1	chr16	-	2671023	2671231	2669410	2669561	2671344	2672273	67205	2,2,6,9,0,0	3,0,7,3,1,8	8,5,6,12,7,5	0,0,0,0,0,1	298	149	1.7e-13	9.07e-10	0.25,1.0,0.3,0.6,0.0,0.0	1.0,1.0,1.0,1.0,1.0,0.714	-0.594
67227	ENSG00000183814	LIN9	chr1	-	226295841	226295946	226287663	226287797	226297718	226297813	67227	12,6,7,9,15,6	1,2,0,0,0,0	10,2,6,7,8,10	2,6,0,1,4,0	253	149	1.13e-05	0.00148708	0.876,0.639,1.0,1.0,1.0,1.0	0.746,0.164,1.0,0.805,0.541,1.0	0.21
67271	ENSG00000082074	FYB1	chr5	-	39125971	39126135	39124252	39124278	39127740	39127807	67271	3.27389e+17	46,108,160,132,89,64	225,88,68,193,257,181	79,93,153,188,164,121	298	149	9.07e-05	0.00719761	0.78,0.643,0.443,0.449,0.595,0.661	0.587,0.321,0.182,0.339,0.439,0.428	0.213
67272	ENSG00000082074	FYB1	chr5	-	39125997	39126135	39124252	39124278	39127740	39127807	67272	5.55631e+17	46,108,160,132,89,64	3.70137e+17	79,93,153,188,164,121	286	149	0.000151004	0.0103853	0.863,0.753,0.581,0.572,0.715,0.769	0.709,0.434,0.293,0.451,0.596,0.602	0.195
67283	ENSG00000082074	FYB1	chr5	-	39211057	39211091	39202893	39202987	39274402	39274528	67283	2,2,5,5,2,1	14,7,13,20,2,13	4,0,0,0,0,0	18,5,8,8,21,23	182	149	2.1e-06	0.000412236	0.105,0.19,0.239,0.17,0.45,0.059	0.154,0.0,0.0,0.0,0.0,0.0	0.177
67328	ENSG00000105327	BBC3	chr19	-	47228157	47228446	47226563	47226754	47230928	47231199	67328	12,4,13,12,5,8	5,0,1,1,0,1	6,12,11,16,5,6	1,7,9,6,7,2	298	149	0.000192633	0.0124515	0.545,1.0,0.867,0.857,1.0,0.8	0.75,0.462,0.379,0.571,0.263,0.6	0.341
67367	ENSG00000263753	LINC00667	chr18	+	5240647	5240708	5238073	5239049	5241698	5241889	67367	0,1,2,2,8,0	11,7,2,7,10,2	1,0,1,0,2,0	3,5,9,15,7,12	209	149	0.000805818	0.0352934	0.0,0.092,0.416,0.169,0.363,0.0	0.192,0.0,0.073,0.0,0.169,0.0	0.101
67509	ENSG00000134046	MBD2	chr18	-	54187713	54187837	54164522	54164700	54188873	54189011	67509	9,6,10,9,1,15	2,2,0,0,0,9	15,5,4,13,29,21	3,0,0,0,0,0	272	149	4.28e-05	0.00403466	0.711,0.622,1.0,1.0,1.0,0.477	0.733,1.0,1.0,1.0,1.0,1.0	-0.154
68058	ENSG00000004660	CAMKK1	chr17	-	3881626	3881648	3880345	3880434	3882527	3882564	68058	9,13,15,7,10,15	0,0,0,1,0,0	12,19,6,13,13,4	1,3,0,6,4,0	170	149	2.84e-06	0.000524023	1.0,1.0,1.0,0.86,1.0,1.0	0.913,0.847,1.0,0.655,0.74,1.0	0.117
68160	ENSG00000164038	SLC9B2	chr4	-	103057800	103057971	103050239	103050382	103066326	103066507	68160	7,19,12,5,18,2	1,0,0,0,0,1	5,4,7,26,14,12	6,3,2,1,5,1	298	149	2.16e-08	1.39e-05	0.778,1.0,1.0,1.0,1.0,0.5	0.294,0.4,0.636,0.929,0.583,0.857	0.263
68220	ENSG00000147118	ZNF182	chrX	-	47988523	47988617	47983284	47983411	48002594	48002653	68220	13,2,22,23,15,11	1,5,3,3,0,2	15,13,5,13,5,14	19,7,6,6,6,12	242	149	0.000148232	0.0102579	0.889,0.198,0.819,0.825,1.0,0.772	0.327,0.533,0.339,0.572,0.339,0.418	0.329
68235	ENSG00000284024	HSPA14	chr10	+	14842133	14842846	14840074	14840157	14843370	14847018	68235	27,37,58,20,26,14	26,18,2,18,17,7	48,17,22,33,53,49	10,6,3,2,11,0	298	149	0.00078918	0.0348879	0.342,0.507,0.935,0.357,0.433,0.5	0.706,0.586,0.786,0.892,0.707,1.0	-0.267
68503	ENSG00000185324	CDK10	chr16	+	89687588	89687815	89686683	89686797	89689251	89689324	68503	0,4,15,3,3,15	23,35,23,29,50,28	20,12,10,14,10,24	37,35,21,28,37,16	298	149	0.000335697	0.018932	0.0,0.054,0.246,0.049,0.029,0.211	0.213,0.146,0.192,0.2,0.119,0.429	-0.118
68596	ENSG00000078070	MCCC1	chr3	-	183092408	183092545	183086692	183086788	183094558	183094605	68596	47,28,43,30,49,32	1,0,9,2,1,1	70,9,26,28,49,49	6,6,17,7,7,5	285	149	9.23e-05	0.00726519	0.961,1.0,0.714,0.887,0.962,0.944	0.859,0.44,0.444,0.677,0.785,0.837	0.238
68802	ENSG00000079819	EPB41L2	chr6	-	130878103	130878250	130869562	130870126	130885095	130885268	68802	0,0,0,0,2,0	5,8,2,7,4,12	6,2,6,0,1,0	12,6,9,8,1,2	295	149	2.66e-05	0.00284069	0.0,0.0,0.0,0.0,0.202,0.0	0.202,0.144,0.252,0.0,0.336,0.0	-0.122
68898	ENSG00000100697	DICER1	chr14	-	95131508	95131639	95130057	95130192	95132514	95132677	68898	85,62,73,64,48,76	18,10,21,7,8,10	50,29,40,49,70,40	2,2,0,5,13,2	279	149	0.000965415	0.0403888	0.716,0.768,0.65,0.83,0.762,0.802	0.93,0.886,1.0,0.84,0.742,0.914	-0.131
69147	ENSG00000164002	EXO5	chr1	+	40509732	40509790	40508797	40508908	40514514	40514846	69147	4,11,12,12,24,9	9,2,0,2,0,7	9,1,12,5,14,8	0,0,0,0,0,3	206	149	5.28e-06	0.000845742	0.243,0.799,1.0,0.813,1.0,0.482	1.0,1.0,1.0,1.0,1.0,0.659	-0.22
69363	ENSG00000109107	ALDOC	chr17	-	28575964	28576020	28575420	28575544	28576800	28576948	69363	10,5,4,4,17,2	17,21,18,28,35,17	4,2,2,1,1,2	14,15,33,45,28,19	204	149	7.7e-06	0.00113738	0.301,0.148,0.14,0.094,0.262,0.079	0.173,0.089,0.042,0.016,0.025,0.071	0.101
69543	ENSG00000132964	CDK8	chr13	+	26382813	26382871	26353739	26353880	26385210	26385342	69543	17,14,15,14,29,6	0,2,0,0,0,2	8,4,5,13,26,17	2,0,6,1,0,3	206	149	0.000887234	0.0378448	1.0,0.835,1.0,1.0,1.0,0.685	0.743,1.0,0.376,0.904,1.0,0.804	0.115
69628	ENSG00000244005	NFS1	chr20	-	35675044	35675202	35674511	35674617	35680736	35680871	69628	17,33,37,25,23,16	5,8,4,6,3,5	29,20,20,16,13,6	1,1,0,2,1,2	298	149	0.000170787	0.0113129	0.63,0.673,0.822,0.676,0.793,0.615	0.935,0.909,1.0,0.8,0.867,0.6	-0.15
69795	ENSG00000198363	ASPH	chr8	-	61682438	61682483	61680967	61681036	61684038	61684188	69795	8,1,4,1,6,0	22,21,13,27,19,36	0,0,0,0,0,0	23,3,10,24,8,9	193	149	3.67e-07	0.000121135	0.219,0.035,0.192,0.028,0.196,0.0	0.0,0.0,0.0,0.0,0.0,0.0	0.112
70149	ENSG00000105576	TNPO2	chr19	-	12706009	12706109	12705681	12705830	12706195	12706282	70149	2,3,3,7,7,9	3,1,0,0,6,2	4,4,3,7,6,1	2,0,0,0,2,0	248	149	7.52e-05	0.00629791	0.286,0.643,1.0,1.0,0.412,0.73	0.546,1.0,1.0,1.0,0.643,1.0	-0.186
70190	ENSG00000175309	PHYKPL	chr5	-	178223319	178223451	178222851	178222934	178224615	178224729	70190	0,7,0,9,8,2	20,16,24,27,35,17	1,7,20,10,14,23	38,15,16,23,16,17	280	149	0.000126942	0.00916459	0.0,0.189,0.0,0.151,0.108,0.059	0.014,0.199,0.399,0.188,0.318,0.419	-0.172
70491	ENSG00000120805	ARL1	chr12	-	101405843	101405981	101396142	101396577	101407641	101407746	70491	24,31,20,19,25,17	0,0,0,0,0,0	26,13,18,35,29,64	4,2,2,0,4,2	286	149	7.95e-06	0.00116033	1.0,1.0,1.0,1.0,1.0,1.0	0.772,0.772,0.824,1.0,0.791,0.943	0.15
70973	ENSG00000186106	ANKRD46	chr8	-	100532355	100532460	100529522	100529860	100533208	100533311	70973	10,2,1,4,0,2	19,7,14,8,14,0	0,0,0,0,0,0	14,8,27,15,19,14	253	149	0.000413819	0.021921	0.237,0.144,0.04,0.227,0.0,1.0	0.0,0.0,0.0,0.0,0.0,0.0	0.275
71108	ENSG00000167613	LAIR1	chr19	-	54360021	54360072	54356711	54356966	54360915	54360949	71108	116,115,102,126,133,97	12,3,57,3,53,57	201,116,96,104,78,158	2,0,4,2,24,23	199	149	0.00069564	0.0320174	0.879,0.966,0.573,0.969,0.653,0.56	0.987,1.0,0.947,0.975,0.709,0.837	-0.143
71327	ENSG00000104043	ATP8B4	chr15	-	49987390	49987549	49981205	49981294	49996676	49996759	71327	31,23,31,45,45,11	11,1,0,10,0,0	13,5,4,15,7,24	0,0,0,1,0,0	298	149	5.12e-07	0.00014867	0.585,0.92,1.0,0.692,1.0,1.0	1.0,1.0,1.0,0.882,1.0,1.0	-0.114
71856	ENSG00000127603	MACF1	chr1	+	39436481	39436490	39435557	39435761	39437776	39438008	71856	88,127,168,95,98,44	24,27,23,4,26,17	1.80107e+17	25,5,10,10,16,6	157	149	4.17e-07	0.000130738	0.777,0.817,0.874,0.958,0.782,0.711	0.872,0.953,0.917,0.954,0.917,0.955	-0.108
71867	ENSG00000102531	FNDC3A	chr13	+	49191014	49191109	49188514	49188633	49191208	49191384	71867	18,25,12,8,21,21	5,0,0,3,3,0	12,6,8,28,7,21	0,0,0,0,0,0	243	149	0.000910028	0.0386503	0.688,1.0,1.0,0.621,0.811,1.0	1.0,1.0,1.0,1.0,1.0,1.0	-0.147
72015	ENSG00000121067	SPOP	chr17	-	49668026	49668078	49622732	49622876	49675894	49676016	72015	1,4,13,4,4,4	0,2,2,5,0,0	0,3,6,1,6,7	4,10,2,8,4,5	200	149	0.000285017	0.0166319	1.0,0.598,0.829,0.373,1.0,1.0	0.0,0.183,0.691,0.085,0.528,0.511	0.467
72053	ENSG00000184465	WDR27	chr6	-	169663562	169663706	169662303	169662424	169664165	169664632	72053	13,10,1,6,2,13	0,0,0,4,3,1	0,9,13,19,15,0	7,10,3,7,9,19	292	149	8.78e-05	0.00704359	1.0,1.0,1.0,0.434,0.254,0.869	0.0,0.315,0.689,0.581,0.46,0.0	0.419
72054	ENSG00000184465	WDR27	chr6	-	169663562	169663878	169662303	169662424	169664165	169664286	72054	16,15,3,9,1,20	0,0,0,4,3,1	0,16,14,19,18,7	7,10,3,7,9,19	298	149	0.00012116	0.00890841	1.0,1.0,1.0,0.529,0.143,0.909	0.0,0.444,0.7,0.576,0.5,0.156	0.367
72093	ENSG00000215908	CROCCP2	chr1	-	16643027	16643145	16635026	16635168	16644645	16644672	72093	4,14,6,12,12,22	1,0,0,0,1,0	21,4,14,4,32,19	7,0,3,0,3,9	266	149	3.37e-08	1.9e-05	0.691,1.0,1.0,1.0,0.87,1.0	0.627,1.0,0.723,1.0,0.857,0.542	0.135
72739	ENSG00000101966	XIAP	chrX	+	123885630	123886539	123860026	123860293	123888618	123888718	72739	58,55,44,45,45,22	8,6,6,9,2,4	53,18,8,46,34,41	33,12,3,13,16,4	298	149	0.000178471	0.0117294	0.784,0.821,0.786,0.714,0.918,0.733	0.445,0.429,0.571,0.639,0.515,0.837	0.22
72951	ENSG00000196312	MFSD14C	chr9	-	96942602	96942752	96933521	96933915	96949554	96949585	72951	29,32,50,32,35,17	1,3,6,1,0,2	17,27,26,59,61,39	0,0,0,1,0,0	298	149	6.48e-05	0.00561559	0.935,0.842,0.806,0.941,1.0,0.81	1.0,1.0,1.0,0.967,1.0,1.0	-0.106
73094	ENSG00000114745	GORASP1	chr3	-	39100746	39100877	39100304	39100454	39101015	39101102	73094	51,23,33,26,24,31	6,5,3,1,19,8	33,26,20,27,42,59	1,0,5,2,2,2	279	149	0.000380304	0.0207706	0.819,0.711,0.855,0.933,0.403,0.674	0.946,1.0,0.681,0.878,0.918,0.94	-0.161
73191	ENSG00000180376	CCDC66	chr3	+	56560861	56561012	56559568	56559594	56563683	56563825	73191	0,2,0,3,3,2	18,14,11,19,13,12	2,6,10,0,12,3	9,3,19,5,27,26	298	149	0.000938882	0.0395885	0.0,0.067,0.0,0.073,0.103,0.077	0.1,0.5,0.208,0.0,0.182,0.055	-0.121
73268	ENSG00000189223	PAX8-AS1	chr2	+	113259263	113259584	113255389	113255549	113263277	113263334	73268	16,28,23,27,46,27	0,4,6,3,2,0	4,5,11,1,5,53	0,0,0,0,0,0	298	149	8.5e-07	0.000212693	1.0,0.778,0.657,0.818,0.92,1.0	1.0,1.0,1.0,1.0,1.0,1.0	-0.138
73434	ENSG00000134013	LOXL2	chr8	-	23298835	23298947	23296896	23298122	23302026	23302163	73434	2,8,3,1,10,1	0,0,2,0,0,0	5,3,6,15,11,6	2,2,0,4,2,0	260	149	0.00053944	0.0264553	1.0,1.0,0.462,1.0,1.0,1.0	0.589,0.462,1.0,0.682,0.759,1.0	0.162
73588	ENSG00000137522	RNF121	chr11	+	71957226	71957264	71929017	71929124	71960749	71960891	73588	28,17,20,18,19,18	2,2,1,1,6,5	24,23,24,45,34,21	0,1,0,1,1,0	186	149	6.22e-07	0.000170193	0.918,0.872,0.941,0.935,0.717,0.743	1.0,0.949,1.0,0.973,0.965,1.0	-0.127
73904	ENSG00000137513	NARS2	chr11	-	78478437	78478475	78469246	78469313	78478584	78478683	73904	13,15,25,11,28,8	0,0,0,0,0,0	25,3,13,26,16,17	0,3,2,0,7,0	186	149	0.00123737	0.0482569	1.0,1.0,1.0,1.0,1.0,1.0	1.0,0.445,0.839,1.0,0.647,1.0	0.178
74128	ENSG00000103429	BFAR	chr16	+	14649803	14649973	14644287	14644609	14661891	14662065	74128	15,9,2,9,10,3	5,3,7,2,0,3	3,2,10,3,7,6	0,1,0,2,0,0	298	149	1.26e-06	0.000282881	0.6,0.6,0.125,0.692,1.0,0.333	1.0,0.5,1.0,0.429,1.0,1.0	-0.263
74201	ENSG00000175556	LONRF3	chrX	+	119012879	119013201	119011814	119011973	119014206	119014356	74201	1,7,3,3,3,3	7,2,0,0,4,0	1,7,4,7,6,15	0,0,0,2,2,0	298	149	0.000415049	0.021935	0.067,0.636,1.0,1.0,0.273,1.0	1.0,1.0,1.0,0.636,0.6,1.0	-0.21
74202	ENSG00000175556	LONRF3	chrX	+	119013038	119013201	119011814	119011973	119014206	119014356	74202	6,15,2,4,4,8	7,2,0,0,4,0	9,8,5,5,11,19	0,0,0,2,2,0	298	149	0.000395614	0.0212709	0.3,0.789,1.0,1.0,0.333,1.0	1.0,1.0,1.0,0.556,0.733,1.0	-0.144
74299	ENSG00000118514	ALDH8A1	chr6	-	134929053	134929215	134917392	134918867	134932775	134933032	74299	2,0,5,2,0,0	4,1,0,0,2,2	1,3,3,2,1,0	0,0,2,0,0,1	298	149	5.38e-07	0.000152963	0.2,0.0,1.0,1.0,0.0,0.0	1.0,1.0,0.429,1.0,1.0,0.0	-0.372
74352	ENSG00000185246	PRPF39	chr14	+	45096423	45096492	45096102	45096228	45096595	45096758	74352	22,4,7,5,11,2	2,0,1,1,0,0	13,3,3,10,7,8	0,2,0,8,4,16	217	149	6.33e-07	0.000170914	0.883,1.0,0.828,0.774,1.0,1.0	1.0,0.507,1.0,0.462,0.546,0.256	0.286
74675	ENSG00000276291	FRG1HP	chr9	+	40993252	40993434	40992248	40992479	40994632	40994699	74675	37,19,37,38,31,18	7,1,0,9,9,1	51,26,19,36,55,31	3,1,0,1,2,0	298	149	1.28e-05	0.00163842	0.725,0.905,1.0,0.679,0.633,0.9	0.895,0.929,1.0,0.947,0.932,1.0	-0.143
74779	ENSG00000196116	TDRD7	chr9	+	97470557	97470669	97464841	97465028	97472292	97472495	74779	32,33,35,39,71,25	0,13,0,1,0,11	14,8,5,21,39,33	0,0,0,0,0,0	260	149	5.64e-07	0.000158052	1.0,0.593,1.0,0.957,1.0,0.566	1.0,1.0,1.0,1.0,1.0,1.0	-0.147
75165	ENSG00000168961	LGALS9	chr17	+	27643524	27643620	27642237	27642348	27645313	27645349	75165	2.64261e+17	2.42416e+17	164,143,74,88,220,181	3.36254e+17	244	149	3.57e-08	2e-05	0.4,0.277,0.374,0.318,0.366,0.322	0.23,0.256,0.194,0.213,0.259,0.29	0.103
75177	ENSG00000237943	PRKCQ-AS1	chr10	+	6586762	6586880	6585557	6585712	6588265	6588396	75177	0,4,0,7,13,1	2,3,19,6,13,7	0,0,0,3,3,0	12,10,22,11,18,12	266	149	5.98e-06	0.00093315	0.0,0.428,0.0,0.395,0.359,0.074	0.0,0.0,0.0,0.133,0.085,0.0	0.173
75254	ENSG00000052802	MSMO1	chr4	+	165333339	165333625	165327668	165327764	165337788	165337937	75254	5,9,12,7,4,8	2,3,0,0,0,0	5,7,6,14,7,25	5,1,2,2,0,1	298	149	0.000490519	0.0248517	0.556,0.6,1.0,1.0,1.0,1.0	0.333,0.778,0.6,0.778,1.0,0.926	0.124
75552	ENSG00000144504	ANKMY1	chr2	-	240511860	240512001	240500451	240500565	240512801	240512942	75552	7,5,11,7,16,2	11,4,4,13,13,2	8,13,17,21,29,8	3,4,10,6,1,3	289	149	0.000521073	0.0259393	0.247,0.392,0.586,0.217,0.388,0.34	0.579,0.626,0.467,0.643,0.937,0.579	-0.277
75560	ENSG00000144504	ANKMY1	chr2	-	240529036	240529509	240526228	240526445	240552913	240553057	75560	4,8,9,10,15,20	2,0,3,4,0,5	21,14,18,26,21,13	0,0,0,0,5,0	298	149	1.79e-05	0.00209637	0.5,1.0,0.6,0.556,1.0,0.667	1.0,1.0,1.0,1.0,0.677,1.0	-0.226
75934	ENSG00000196498	NCOR2	chr12	-	124535564	124535611	124495146	124495368	124567307	124567464	75934	33,15,18,12,19,10	5,5,4,2,4,1	15,13,17,12,18,28	0,0,2,1,1,3	195	149	0.000458525	0.0237211	0.835,0.696,0.775,0.821,0.784,0.884	1.0,1.0,0.867,0.902,0.932,0.877	-0.131
76047	ENSG00000111237	VPS29	chr12	-	110499534	110499546	110496011	110496203	110502048	110502099	76047	32,23,36,28,58,29	28,16,19,20,23,17	35,64,36,37,42,56	8,7,11,16,14,18	160	149	9.14e-05	0.00722157	0.516,0.572,0.638,0.566,0.701,0.614	0.803,0.895,0.753,0.683,0.736,0.743	-0.168
76473	ENSG00000063241	ISOC2	chr19	-	55455635	55455845	55455259	55455330	55456348	55456489	76473	43,51,64,39,111,36	0,2,1,2,9,0	50,57,54,31,67,75	5,7,5,7,6,9	298	149	8.41e-05	0.00686882	1.0,0.927,0.97,0.907,0.86,1.0	0.833,0.803,0.844,0.689,0.848,0.806	0.14
76537	ENSG00000197020	ZNF100	chr19	-	21744016	21744112	21726192	21727989	21744940	21745067	76537	4,3,12,8,2,3	0,0,1,1,4,4	6,7,1,9,6,3	0,0,0,3,0,0	244	149	0.000809911	0.0353936	1.0,1.0,0.88,0.83,0.234,0.314	1.0,1.0,1.0,0.647,1.0,1.0	-0.232
76538	ENSG00000197020	ZNF100	chr19	-	21744016	21744115	21722770	21727989	21744940	21745067	76538	1,3,6,11,1,8	0,0,1,1,4,4	3,9,3,8,11,2	0,0,0,3,0,0	247	149	0.00101642	0.0419199	1.0,1.0,0.784,0.869,0.131,0.547	1.0,1.0,1.0,0.617,1.0,1.0	-0.214
76562	ENSG00000108515	ENO3	chr17	+	4952024	4952147	4951827	4951914	4952794	4952890	76562	0,3,1,4,2,2	11,21,6,10,11,6	9,14,8,8,5,7	27,13,11,29,14,24	271	149	0.000992896	0.041158	0.0,0.073,0.084,0.18,0.091,0.155	0.155,0.372,0.286,0.132,0.164,0.138	-0.111
76729	ENSG00000233038	AC011899.2	chr7	+	157855926	157856130	157854528	157854875	157862544	157863011	76729	5,2,9,4,2,15	0,2,13,4,0,5	7,1,4,5,17,13	0,2,0,2,0,0	298	149	4.14e-05	0.00392497	1.0,0.333,0.257,0.333,1.0,0.6	1.0,0.2,1.0,0.556,1.0,1.0	-0.206
76872	ENSG00000163406	SLC15A2	chr3	+	121940383	121940488	121939190	121939495	121940830	121940982	76872	13,8,13,11,9,41	4,1,0,11,3,0	15,17,23,27,25,55	0,0,2,1,0,0	253	149	2.63e-07	9.28e-05	0.657,0.825,1.0,0.371,0.639,1.0	1.0,1.0,0.871,0.941,1.0,1.0	-0.22
76910	ENSG00000183048	SLC25A10	chr17	+	81713261	81713506	81712263	81712519	81714952	81715072	76910	1,4,2,4,1,0	4,4,8,7,14,3	0,0,1,0,0,0	3,8,10,5,9,6	298	149	0.000691363	0.0318954	0.111,0.333,0.111,0.222,0.034,0.0	0.0,0.0,0.048,0.0,0.0,0.0	0.127
77018	ENSG00000230074	AL162231.2	chr9	+	34678095	34678268	34665606	34665767	34680905	34681981	77018	9,0,6,2,4,0	0,2,1,0,10,2	9,3,2,2,3,11	0,2,0,0,0,0	298	149	6.46e-06	0.000984085	1.0,0.0,0.75,1.0,0.167,0.0	1.0,0.429,1.0,1.0,1.0,1.0	-0.419
77438	ENSG00000051825	MPHOSPH9	chr12	-	123162114	123162218	123161135	123161383	123163013	123163134	77438	12,30,53,36,28,18	0,5,3,7,11,4	30,28,45,33,48,36	0,0,3,7,1,0	252	149	0.000516476	0.0258111	1.0,0.78,0.913,0.753,0.601,0.727	1.0,1.0,0.899,0.736,0.966,1.0	-0.138
77877	ENSG00000073792	IGF2BP2	chr3	-	185672540	185672669	185658340	185658409	185675295	185675431	77877	23,22,20,20,1,26	3,2,4,3,0,0	21,14,2,13,18,19	6,8,2,5,1,12	277	149	0.000944549	0.039742	0.805,0.855,0.729,0.782,1.0,1.0	0.653,0.485,0.35,0.583,0.906,0.46	0.289
77985	ENSG00000160959	LRRC14	chr8	+	144523635	144524105	144522581	144523333	144524260	144524446	77985	22,41,29,41,77,27	8,8,0,0,10,0	43,36,90,60,51,60	0,4,0,1,0,0	298	149	5.95e-07	0.000163632	0.579,0.719,1.0,1.0,0.794,1.0	1.0,0.818,1.0,0.968,1.0,1.0	-0.116
77986	ENSG00000160959	LRRC14	chr8	+	144523923	144524105	144523271	144523333	144524260	144524871	77986	3,15,12,9,17,6	8,8,0,0,10,0	12,17,17,17,17,32	0,4,0,1,0,0	298	149	4.6e-05	0.00423979	0.158,0.484,1.0,1.0,0.459,1.0	1.0,0.68,1.0,0.895,1.0,1.0	-0.246
78010	ENSG00000172671	ZFAND4	chr10	-	45652983	45653059	45651965	45652033	45663541	45663842	78010	12,16,10,13,16,7	0,0,0,4,0,1	19,6,9,16,15,6	0,1,7,0,11,0	224	149	0.000407808	0.021684	1.0,1.0,1.0,0.684,1.0,0.823	1.0,0.8,0.461,1.0,0.476,1.0	0.128
78027	ENSG00000152464	RPP38	chr10	+	15102217	15102336	15097179	15097409	15103304	15103713	78027	10,10,30,12,19,20	8,0,12,5,1,1	15,17,16,12,16,21	2,3,2,0,0,0	267	149	0.000994943	0.0412138	0.411,1.0,0.582,0.573,0.914,0.918	0.807,0.76,0.817,1.0,1.0,1.0	-0.164
78096	ENSG00000075975	MKRN2	chr3	+	12568874	12568997	12557089	12557176	12570070	12570252	78096	13,21,32,19,14,17	0,0,0,6,0,0	27,9,18,23,21,31	0,4,2,2,3,1	271	149	0.000910061	0.0386503	1.0,1.0,1.0,0.635,1.0,1.0	1.0,0.553,0.832,0.863,0.794,0.945	0.108
78316	ENSG00000181135	ZNF707	chr8	+	143692000	143692107	143691599	143691713	143692244	143692330	78316	3,0,2,0,0,1	3,6,2,1,5,3	1,6,4,2,3,5	11,5,0,8,6,0	255	149	0.00079372	0.0350243	0.369,0.0,0.369,0.0,0.0,0.163	0.05,0.412,1.0,0.127,0.226,1.0	-0.319
78431	ENSG00000010803	SCMH1	chr1	-	41152598	41152741	41151613	41151684	41159724	41159933	78431	3,7,14,12,6,9	2,7,8,5,2,6	21,4,9,22,11,23	1,2,2,7,1,0	291	149	0.00015798	0.0106933	0.434,0.339,0.473,0.551,0.606,0.434	0.915,0.506,0.697,0.617,0.849,1.0	-0.291
78562	ENSG00000121851	POLR3GL	chr1	+	145975306	145975436	145964689	145964768	145977482	145977539	78562	1,14,9,5,15,1	0,4,5,2,0,0	3,5,10,16,9,5	0,0,0,0,0,1	278	149	6.87e-05	0.00588928	1.0,0.652,0.491,0.573,1.0,1.0	1.0,1.0,1.0,1.0,1.0,0.728	-0.169
78671	ENSG00000176261	ZBTB8OS	chr1	-	32634767	32634792	32633950	32634072	32650428	32650550	78671	22,10,19,20,13,10	1,6,0,7,0,0	12,8,9,11,12,13	0,1,0,0,0,0	173	149	8.19e-05	0.00671253	0.95,0.589,1.0,0.711,1.0,1.0	1.0,0.873,1.0,1.0,1.0,1.0	-0.104
78931	ENSG00000047346	FAM214A	chr15	-	52600126	52600235	52593416	52593736	52601085	52601164	78931	53,44,47,37,36,19	0,0,0,1,0,0	33,25,18,62,75,14	5,4,5,3,7,0	257	149	6.81e-10	8.52e-07	1.0,1.0,1.0,0.955,1.0,1.0	0.793,0.784,0.676,0.923,0.861,1.0	0.153
79102	ENSG00000025772	TOMM34	chr20	-	44948729	44948877	44943452	44943579	44951832	44952002	79102	38,68,70,30,47,44	5,3,5,9,7,1	28,39,39,41,64,43	7,19,6,9,22,9	296	149	0.000238087	0.0146033	0.793,0.919,0.876,0.627,0.772,0.957	0.668,0.508,0.766,0.696,0.594,0.706	0.168
79216	ENSG00000132950	ZMYM5	chr13	-	19862398	19862466	19851354	19852190	19863449	19863508	79216	22,16,32,22,38,20	0,0,1,0,3,5	40,25,17,42,21,23	4,1,0,12,6,10	216	149	0.000396426	0.0212757	1.0,1.0,0.957,1.0,0.897,0.734	0.873,0.945,1.0,0.707,0.707,0.613	0.124
79357	ENSG00000110756	HPS5	chr11	-	18291441	18292019	18287892	18288013	18292898	18292976	79357	22,26,24,18,43,13	0,5,6,0,7,4	36,12,19,19,27,46	1,0,0,0,4,0	298	149	2.68e-06	0.000500198	1.0,0.722,0.667,1.0,0.754,0.619	0.947,1.0,1.0,1.0,0.771,1.0	-0.159
79555	ENSG00000122085	MTERF4	chr2	-	241094276	241094432	241089979	241090044	241102252	241102320	79555	55,15,55,41,99,10	2,2,4,0,2,7	76,48,87,42,60,93	1,0,0,4,3,0	298	149	0.000949417	0.0398613	0.932,0.789,0.873,1.0,0.961,0.417	0.974,1.0,1.0,0.84,0.909,1.0	-0.125
79558	ENSG00000122085	MTERF4	chr2	-	241096392	241096438	241090005	241090044	241097242	241097427	79558	14,8,15,13,17,8	0,0,1,1,0,0	10,18,20,12,16,9	5,0,3,4,3,3	194	149	2.45e-08	1.53e-05	1.0,1.0,0.92,0.909,1.0,1.0	0.606,1.0,0.837,0.697,0.804,0.697	0.198
79564	ENSG00000122085	MTERF4	chr2	-	241097242	241097427	241089979	241090044	241102252	241102299	79564	2,1,9,1,6,1	2,2,4,0,2,7	10,6,12,7,5,11	1,0,0,4,3,0	298	149	0.000374991	0.0205906	0.333,0.2,0.529,1.0,0.6,0.067	0.833,1.0,1.0,0.467,0.455,1.0	-0.338
79634	ENSG00000146872	TLK2	chr17	+	62597219	62597258	62596584	62596674	62600650	62600767	79634	34,3,0,9,6,2	56,31,56,28,25,25	0,0,1,2,0,0	22,17,33,35,37,12	187	149	1.62e-10	2.73e-07	0.326,0.072,0.0,0.204,0.161,0.06	0.0,0.0,0.024,0.044,0.0,0.0	0.126
79861	ENSG00000145604	SKP2	chr5	+	36163644	36163756	36152770	36153042	36166518	36166662	79861	32,23,49,26,32,25	9,0,6,4,2,5	35,33,22,45,39,41	0,2,0,5,0,2	260	149	0.000188769	0.0122421	0.671,1.0,0.824,0.788,0.902,0.741	1.0,0.904,1.0,0.838,1.0,0.922	-0.123
80150	ENSG00000183808	RBM12B	chr8	-	93737306	93737355	93729355	93736438	93740880	93741017	80150	1,6,10,4,12,4	12,1,2,0,2,2	7,9,12,10,12,11	0,0,0,1,0,0	197	149	1.34e-07	5.6e-05	0.059,0.819,0.791,1.0,0.819,0.602	1.0,1.0,1.0,0.883,1.0,1.0	-0.299
80662	ENSG00000066117	SMARCD1	chr12	+	50087362	50087485	50086755	50086878	50088520	50088637	80662	54,38,63,49,69,42	13,13,16,15,13,30	64,44,80,96,79,75	12,7,7,18,8,4	271	149	6.14e-05	0.0053626	0.695,0.616,0.684,0.642,0.745,0.435	0.746,0.776,0.863,0.746,0.844,0.912	-0.178
80843	ENSG00000070610	GBA2	chr9	-	35743275	35743326	35740824	35741064	35744296	35744391	80843	1,6,1,2,0,4	1,6,7,1,6,15	2,2,1,6,4,12	0,1,3,6,1,0	199	149	0.000257609	0.0154778	0.428,0.428,0.097,0.6,0.0,0.166	1.0,0.6,0.2,0.428,0.75,1.0	-0.377
80910	ENSG00000182552	RWDD4	chr4	-	183655880	183655961	183650983	183651131	183658928	183659178	80910	12,17,13,13,21,15	8,0,0,0,1,4	10,9,2,11,15,21	0,0,0,0,0,2	229	149	0.000226056	0.0140707	0.494,1.0,1.0,1.0,0.932,0.709	1.0,1.0,1.0,1.0,1.0,0.872	-0.123
81029	ENSG00000139620	KANSL2	chr12	-	48681857	48682065	48681381	48681641	48682186	48682238	81029	5,0,0,0,2,0	14,13,12,8,13,9	3,1,3,0,5,6	8,10,11,17,5,9	298	149	0.000457292	0.0236781	0.152,0.0,0.0,0.0,0.071,0.0	0.158,0.048,0.12,0.0,0.333,0.25	-0.114
81083	ENSG00000164211	STARD4	chr5	-	111507328	111507442	111506215	111506379	111512384	111512471	81083	35,72,29,28,26,42	2,6,0,5,1,4	42,6,25,49,46,32	11,8,2,6,11,9	262	149	0.000536061	0.0264319	0.909,0.872,1.0,0.761,0.937,0.857	0.685,0.299,0.877,0.823,0.704,0.669	0.213
81147	ENSG00000156026	MCU	chr10	+	72715853	72715902	72692142	72692301	72834358	72834428	81147	0,3,4,4,6,3	9,5,6,12,21,2	0,0,0,2,0,2	3,4,5,9,5,6	197	149	8.18e-06	0.00117424	0.0,0.312,0.335,0.201,0.178,0.532	0.0,0.0,0.0,0.144,0.0,0.201	0.202
81226	ENSG00000147050	KDM6A	chrX	+	45106541	45106649	45090816	45090864	45107409	45107536	81226	14,8,2,4,33,7	30,27,29,18,29,25	1,1,3,8,4,3	19,19,33,29,32,23	256	149	0.000117105	0.00869725	0.214,0.147,0.039,0.115,0.398,0.14	0.03,0.03,0.05,0.138,0.068,0.071	0.111
81299	ENSG00000116731	PRDM2	chr1	+	13773077	13773188	13749360	13749487	13816426	13816570	81299	24,17,27,23,14,8	0,0,0,0,0,0	18,18,16,30,23,27	0,4,2,2,3,0	259	149	0.00101698	0.0419199	1.0,1.0,1.0,1.0,1.0,1.0	1.0,0.721,0.822,0.896,0.815,1.0	0.124
81438	ENSG00000065485	PDIA5	chr3	+	123130479	123130616	123124271	123124343	123145521	123145592	81438	33,13,30,29,43,39	0,1,0,0,1,0	27,14,25,12,29,22	3,0,7,0,5,4	285	149	4.34e-09	3.87e-06	1.0,0.872,1.0,1.0,0.957,1.0	0.825,1.0,0.651,1.0,0.752,0.742	0.143
81479	ENSG00000137210	TMEM14B	chr6	+	10749201	10749268	10747758	10747881	10755141	10755232	81479	6,1,4,3,9,2	8,2,1,0,0,2	10,1,9,6,7,4	1,0,0,0,0,0	215	149	1.82e-05	0.00210163	0.342,0.257,0.735,1.0,1.0,0.409	0.874,1.0,1.0,1.0,1.0,1.0	-0.355
81480	ENSG00000137210	TMEM14B	chr6	+	10749621	10749698	10747772	10747881	10755141	10755232	81480	2,2,4,1,5,2	8,2,1,0,0,2	0,3,7,6,1,4	1,0,0,0,0,0	225	149	5.61e-05	0.00496207	0.142,0.398,0.726,1.0,1.0,0.398	0.0,1.0,1.0,1.0,1.0,1.0	-0.223
81893	ENSG00000100461	RBM23	chr14	-	22908332	22908380	22906027	22906368	22909482	22909595	81893	55,81,62,88,74,70	56,40,54,44,18,46	60,30,25,48,65,33	61,40,30,54,58,49	196	149	0.000407044	0.0216677	0.427,0.606,0.466,0.603,0.758,0.536	0.428,0.363,0.388,0.403,0.46,0.339	0.169
81986	ENSG00000136051	WASHC4	chr12	+	105156725	105156792	105152342	105152451	105157235	105157322	81986	120,76,80,53,65,56	4,5,3,0,7,9	57,19,33,54,58,89	0,2,11,5,17,21	215	149	0.000624507	0.029529	0.954,0.913,0.949,1.0,0.866,0.812	1.0,0.868,0.675,0.882,0.703,0.746	0.103
82229	ENSG00000120539	MASTL	chr10	+	27167101	27167274	27165388	27165539	27169943	27171083	82229	21,25,16,30,18,24	2,3,0,2,4,4	24,8,9,30,15,7	0,0,0,3,2,0	298	149	8.84e-05	0.00706296	0.84,0.806,1.0,0.882,0.692,0.75	1.0,1.0,1.0,0.833,0.789,1.0	-0.109
82235	ENSG00000175471	MCTP1	chr5	-	94714776	94714886	94710817	94710927	94779109	94779163	82235	35,24,22,25,22,38	0,4,0,1,3,6	31,5,13,15,24,70	0,0,0,0,0,3	258	149	5.66e-05	0.00499556	1.0,0.776,1.0,0.935,0.809,0.785	1.0,1.0,1.0,1.0,1.0,0.931	-0.104
82309	ENSG00000226822	LINC02785	chr1	+	108052310	108052461	108050378	108050735	108071483	108071637	82309	12,4,3,12,13,3	3,1,1,0,0,0	5,4,8,3,13,7	2,0,4,0,1,9	298	149	0.000414039	0.021921	0.667,0.667,0.6,1.0,1.0,1.0	0.556,1.0,0.5,1.0,0.867,0.28	0.122
82457	ENSG00000105483	CARD8	chr19	-	48232452	48232493	48231659	48231810	48234402	48234543	82457	103,69,104,25,48,57	20,5,15,3,31,9	79,57,23,88,109,39	2,0,2,12,5,8	189	149	0.000270601	0.0159957	0.802,0.916,0.845,0.868,0.55,0.833	0.969,1.0,0.901,0.853,0.945,0.794	-0.108
82614	ENSG00000167393	PPP2R3B	chrX	-	362254	362332	361404	361590	386367	386955	82614	0,0,0,4,4,0	18,9,10,7,40,7	4,3,4,3,2,11	11,21,11,14,15,12	226	149	5.16e-05	0.00463671	0.0,0.0,0.0,0.274,0.062,0.0	0.193,0.086,0.193,0.124,0.081,0.377	-0.12
82907	ENSG00000170906	NDUFA3	chr19	+	54106352	54106446	54105933	54106011	54106763	54106961	82907	0,0,5,0,8,1	4,3,2,4,9,1	5,3,9,4,9,4	1,3,1,0,0,0	242	149	2.04e-09	2e-06	0.0,0.0,0.606,0.0,0.354,0.381	0.755,0.381,0.847,1.0,1.0,1.0	-0.607
83260	ENSG00000183570	PCBP3	chr21	+	45913950	45914025	45910901	45911030	45917587	45917629	83260	2,6,0,9,6,7	0,1,2,4,4,0	10,4,7,5,2,2	0,0,0,0,0,0	223	149	0.000138497	0.00975634	1.0,0.8,0.0,0.601,0.501,1.0	1.0,1.0,1.0,1.0,1.0,1.0	-0.35
83345	ENSG00000178761	FAM219B	chr15	-	74906277	74906365	74904663	74905231	74906586	74906730	83345	71,47,88,64,89,48	32,18,11,14,23,13	65,77,51,106,110,100	13,10,9,9,16,14	236	149	0.000798499	0.0351244	0.583,0.622,0.835,0.743,0.71,0.7	0.759,0.829,0.782,0.881,0.813,0.819	-0.115
83563	ENSG00000166130	IKBIP	chr12	-	98634295	98634413	98613404	98614340	98644522	98644788	83563	78,25,27,16,7,34	46,7,17,11,10,9	40,23,18,36,21,44	6,1,3,9,4,11	266	149	0.000183528	0.0119814	0.487,0.667,0.471,0.449,0.282,0.679	0.789,0.928,0.771,0.691,0.746,0.691	-0.263
83575	ENSG00000115762	PLEKHB2	chr2	+	131132901	131133015	131126683	131126786	131140166	131140275	83575	24,16,25,20,13,14	1,0,1,2,0,2	17,10,10,11,13,19	3,3,0,5,7,0	262	149	7.4e-05	0.00623273	0.932,1.0,0.934,0.85,1.0,0.799	0.763,0.655,1.0,0.556,0.514,1.0	0.171
83638	ENSG00000204344	STK19	chr6	+	31972620	31972919	31972351	31972511	31978902	31978998	83638	27,13,29,12,8,25	6,4,0,2,5,4	12,20,19,22,32,21	0,2,0,0,0,5	298	149	0.000216221	0.0136025	0.692,0.619,1.0,0.75,0.444,0.758	1.0,0.833,1.0,1.0,1.0,0.677	-0.208
83928	ENSG00000170085	SIMC1	chr5	+	176270390	176270520	176238452	176238637	176289653	176289799	83928	10,3,0,6,3,2	8,5,8,6,10,4	0,1,2,2,2,0	3,13,1,11,10,11	278	149	0.000184319	0.0120064	0.401,0.243,0.0,0.349,0.139,0.211	0.0,0.04,0.517,0.089,0.097,0.0	0.1
84178	ENSG00000151552	QDPR	chr4	-	17509270	17509363	17504378	17504475	17511949	17511981	84178	78,39,56,40,87,51	0,3,0,3,1,0	64,27,59,40,50,76	12,9,0,7,2,7	241	149	3.18e-08	1.81e-05	1.0,0.889,1.0,0.892,0.982,1.0	0.767,0.65,1.0,0.779,0.939,0.87	0.126
84320	ENSG00000164347	GFM2	chr5	-	74738501	74738642	74738317	74738417	74739988	74740137	84320	44,29,34,53,33,45	13,5,0,2,12,0	41,45,41,66,67,67	8,0,0,0,2,0	289	149	0.00050838	0.0255367	0.636,0.749,1.0,0.932,0.586,1.0	0.725,1.0,1.0,1.0,0.945,1.0	-0.128
84363	ENSG00000116791	CRYZ	chr1	-	74730381	74730420	74724710	74724834	74732955	74733061	84363	4,2,2,8,0,3	7,18,12,15,19,6	3,0,2,1,0,2	14,9,16,20,27,12	187	149	0.00110213	0.0444945	0.313,0.081,0.117,0.298,0.0,0.285	0.146,0.0,0.091,0.038,0.0,0.117	0.117
