# Supplementary material for: Transcriptome Sequencing Identifies PLAUR as an Important Player in Patients With Dermatomyositis-Associated Interstitial Lung Disease
Source: Front Genet. 2021 Dec 6;12:784215. doi: 10.3389/fgene.2021.784215 (PMC8685457; doi:10.3389/fgene.2021.784215)
Supplement: Supplementary file 9 [file DataSheet5.zip]

Archive with 2 entries (1 files):
- Supplementary Material S5/
- Supplementary Material S5/Gene counts.xlsx
