# Supplementary material for: Transcriptome Sequencing Identifies PLAUR as an Important Player in Patients With Dermatomyositis-Associated Interstitial Lung Disease
Source: Front Genet. 2021 Dec 6;12:784215. doi: 10.3389/fgene.2021.784215 (PMC8685457; doi:10.3389/fgene.2021.784215)
Supplement: Supplementary file 9 [file DataSheet5.zip › Supplementary Material S5/Gene counts.xlsx]

## Sheet: featureCounts_fixed_result
Geneid	LR20L26DX202	LR20L26DX203	LR20L26DX204	LR20L26DX205	LR20L26DX206	LR20L26DX207	LR20L26DX196	LR20L26DX197	LR20L26DX198	LR20L26DX199	LR20L26DX200	LR20L26DX201
DDX11L1	16	11	8	16	13	33	20	20	18	8	27	141
WASH7P	98	118	120	133	107	149	103	113	53	48	71	100
MIR6859-1	22	6	15	26	11	41	6	21	10	6	5	27
MIR1302-2HG	0	0	0	0	0	0	0	0	1	0	0	2
MIR1302-2	0	0	0	0	0	0	0	0	0	0	0	0
FAM138A	0	0	0	0	0	0	0	0	0	0	0	0
OR4G4P	0	0	0	0	0	0	0	0	0	0	0	0
OR4G11P	0	0	0	0	0	0	0	0	0	0	0	0
OR4F5	0	0	0	0	0	0	0	0	0	0	0	0
AL627309.1	4	2	0	0	1	8	5	2	1	1	3	0
AL627309.3	0	0	0	0	0	0	0	0	0	0	0	0
CICP27	7	8	9	6	15	30	48	9	18	16	7	7
AL627309.6	90	135	125	102	213	667	413	191	119	163	205	152
AL627309.7	106	103	127	83	246	525	618	296	136	195	262	206
AL627309.2	2	0	1	17	28	100	66	16	0	3	2	1
AL627309.5	35	16	26	43	73	96	105	87	48	70	54	80
RNU6-1100P	0	2	0	0	0	3	0	2	0	0	0	0
AL627309.4	0	0	1	1	0	3	0	0	0	8	2	6
FO538757.1	13	20	11	10	8	35	18	18	33	8	34	25
WASH9P	333	139	354	243	255	432	172	249	121	118	326	245
MIR6859-2	0	0	0	0	1	0	0	0	0	0	0	1
AP006222.1	8	4	8	16	15	13	37	15	24	22	13	12
AP006222.2	0	0	0	0	0	0	0	0	0	0	0	0
RPL23AP24	1	2	2	1	3	1	10	1	2	1	0	3
AL732372.1	0	0	0	0	0	0	0	0	0	0	0	0
AL732372.2	130	67	80	163	189	274	300	337	134	264	256	196
WBP1LP7	0	0	0	0	0	0	0	0	0	0	0	0
OR4F29	0	0	0	0	0	0	0	0	0	0	0	0
CICP7	0	0	0	0	1	0	0	0	0	0	0	0
AL732372.3	6	3	16	9	9	32	36	20	7	16	20	22
FO681485.1	0	1	0	0	0	0	0	0	1	5	1	1
AL669831.3	16	9	14	44	24	35	22	26	18	26	62	16
AC114498.1	0	0	0	0	0	0	0	0	0	0	0	0
MTND1P23	93	44	164	33	32	119	50	264	48	29	42	72
MTND2P28	2883	1722	2860	3146	2363	2388	1734	2228	3107	1749	2263	2665
MTCO1P12	1504	1188	1187	845	775	1006	569	901	1939	925	398	1348
AC114498.2	0	0	0	0	0	0	0	0	0	0	0	0
MTCO2P12	91	46	47	41	29	22	10	50	70	50	34	75
MTATP8P1	2	0	2	1	1	3	0	0	1	0	0	1
MTATP6P1	15733	10943	12178	10769	14847	12321	7907	9984	17799	9515	6370	10885
MTCO3P12	108	58	62	74	71	29	10	70	120	64	36	95
WBP1LP6	0	0	0	0	0	0	0	0	0	0	0	0
OR4F16	0	0	0	0	0	0	0	0	0	0	0	0
CICP3	2	0	0	1	3	2	0	1	0	2	2	1
AL669831.1	137	92	170	217	253	292	274	245	114	260	330	180
RNU6-1199P	0	0	0	0	0	0	0	0	0	0	0	0
AL669831.2	0	0	0	0	2	0	0	0	0	0	0	1
LINC01409	88	59	66	124	147	123	74	66	50	122	106	53
AL669831.6	0	0	0	0	0	0	0	0	0	0	0	0
AL669831.4	9	7	6	13	18	9	15	6	5	12	17	3
FAM87B	19	8	9	25	33	16	14	11	9	14	15	13
LINC01128	318	236	387	520	545	544	260	210	274	540	617	197
LINC00115	38	34	44	57	54	67	33	41	44	58	74	53
AL669831.7	3	1	2	5	7	8	10	1	0	15	13	0
FAM41C	1	0	1	2	0	4	0	0	2	2	0	1
TUBB8P11	0	0	0	1	0	2	0	0	0	3	0	0
AL669831.5	0	0	0	1	6	1	0	0	0	1	0	0
AL645608.6	0	0	0	0	1	0	0	3	0	1	0	3
AL645608.2	0	0	0	146	184	121	1	0	0	122	156	3
AL645608.4	0	0	0	0	0	0	0	0	0	0	0	0
LINC02593	0	2	0	0	4	5	2	0	2	4	1	4
SAMD11	0	2	0	1	2	0	0	0	0	1	0	1
NOC2L	1247	1010	1114	1213	1459	1313	1017	1134	1257	1096	1561	996
KLHL17	471	420	558	541	508	533	494	408	316	382	355	306
PLEKHN1	29	37	17	36	54	39	35	27	21	29	57	19
PERM1	0	0	0	0	0	0	0	0	0	0	0	0
AL645608.7	9	9	2	4	43	4	6	23	0	5	75	9
HES4	85	93	22	46	92	64	23	96	11	14	597	76
ISG15	718	662	464	366	1238	491	717	3685	330	516	14251	1292
AL645608.3	0	0	0	0	0	0	0	0	0	0	0	0
AL645608.1	1	0	1	0	0	0	0	1	0	4	3	0
AGRN	361	160	214	163	320	157	417	642	152	267	1489	431
AL645608.5	0	0	0	0	0	0	0	0	0	0	0	0
AL390719.1	41	23	103	42	56	37	41	32	31	54	129	33
AL645608.8	3	1	9	0	0	5	2	1	8	8	6	1
RNF223	0	0	0	0	1	0	2	0	0	0	0	0
C1orf159	279	339	413	304	365	322	285	233	224	263	386	218
AL390719.3	3	1	0	6	4	0	3	5	1	1	1	1
LINC01342	0	4	0	0	0	2	0	1	0	1	1	0
MIR200B	0	0	0	0	0	0	0	0	0	0	0	0
MIR200A	0	0	0	0	0	0	0	0	0	0	0	0
MIR429	0	1	0	0	0	0	0	0	2	0	0	0
AL390719.2	0	3	0	2	3	0	0	0	0	1	0	0
TTLL10-AS1	2	1	0	3	7	6	3	0	0	0	0	0
TTLL10	9	7	1	5	3	2	0	0	3	1	3	3
TNFRSF18	84	318	114	173	175	119	113	61	125	48	151	64
TNFRSF4	116	236	148	207	184	130	93	133	112	81	301	88
SDF4	2318	2283	1946	2524	2965	2584	2652	2108	2184	1940	2880	2000
B3GALT6	254	303	307	240	323	342	268	153	314	214	373	201
C1QTNF12	13	8	12	7	3	28	8	7	0	2	13	8
AL162741.1	7	5	4	2	5	6	7	11	1	8	10	2
UBE2J2	692	670	779	819	779	1030	862	545	681	742	1001	725
LINC01786	23	22	36	21	16	26	12	17	20	20	34	15
SCNN1D	123	137	196	123	116	178	112	77	85	128	186	89
ACAP3	1363	1270	1361	1336	1769	1878	1765	1216	833	1174	1621	1291
MIR6726	0	0	0	0	0	0	0	0	0	0	0	0
PUSL1	144	130	140	132	141	233	150	88	114	85	145	96
INTS11	1948	1823	2062	2022	2381	2436	1973	1689	1735	1691	2330	1511
MIR6727	0	0	0	0	0	0	0	0	0	0	0	0
AL139287.1	57	33	49	86	77	47	41	40	35	41	49	29
CPTP	316	339	302	369	404	487	414	260	307	277	452	262
TAS1R3	51	35	49	58	69	40	33	35	43	27	43	48
DVL1	733	683	821	719	807	847	677	523	571	574	785	529
MIR6808	0	0	0	0	0	0	0	0	0	0	0	0
MXRA8	200	127	304	136	133	205	187	86	57	134	303	79
AURKAIP1	670	833	898	649	824	1116	900	643	581	583	1250	612
NDUFB4P8	0	0	0	0	0	0	0	1	3	0	1	0
CCNL2	3822	3076	3578	4253	4372	4268	2721	2817	3130	3327	3932	2515
MRPL20-AS1	453	408	462	481	520	439	244	377	513	378	457	294
MRPL20	679	697	794	650	796	825	651	566	559	635	834	598
RN7SL657P	0	0	0	0	0	0	0	0	0	0	0	0
AL391244.2	27	18	24	18	25	29	25	25	17	15	26	14
ANKRD65	2	6	1	1	1	1	2	0	4	3	1	0
AL391244.1	0	0	0	2	0	0	0	0	0	0	0	0
TMEM88B	0	0	0	0	0	0	0	0	0	0	0	0
LINC01770	0	0	0	2	2	0	0	0	0	0	0	0
VWA1	3	2	1	24	32	7	4	0	1	0	2	5
ATAD3C	25	92	23	13	18	13	10	19	15	2	49	10
ATAD3B	737	737	966	894	871	896	562	587	617	684	1066	467
AL645728.2	3	10	8	3	4	4	1	1	1	3	9	2
ATAD3A	282	282	291	251	344	344	272	269	277	265	385	223
TMEM240	9	2	11	7	4	8	12	5	8	7	8	9
SSU72	2149	1687	2043	1997	1827	2600	2452	1852	1881	1723	2705	1976
AL645728.1	13	3	9	11	11	20	19	16	17	14	30	42
AL691432.3	0	0	0	0	0	0	0	0	0	0	0	0
FNDC10	110	125	81	102	118	141	120	55	117	119	115	89
AL691432.4	28	30	41	41	53	29	28	34	28	36	28	34
AL691432.2	109	99	112	129	124	158	141	113	104	119	150	110
MIB2	1829	2307	1840	2813	3128	1784	1885	2384	1390	1423	1360	900
MMP23B	25	49	23	48	68	18	15	42	24	20	7	11
CDK11B	838	777	854	1111	1160	1000	1276	1028	1059	968	1003	774
FO704657.1	1	1	0	0	1	4	2	1	0	0	4	1
SLC35E2B	2789	1590	1983	2974	2578	2699	2460	1759	2369	2382	2573	1588
AL691432.1	308	51	63	151	125	68	110	75	235	310	138	46
MMP23A	7	6	9	2	1	1	9	7	9	2	0	1
CDK11A	108	109	84	103	134	107	208	69	80	106	142	51
AL031282.2	120	78	65	118	99	56	144	62	82	163	170	50
AL031282.1	12	10	21	15	15	7	1	8	15	13	15	2
SLC35E2A	324	295	335	461	464	211	266	143	230	245	324	130
NADK	3530	2861	2047	3384	4986	6039	7026	4498	3971	4023	6128	5878
GNB1	7640	5442	4541	6845	7687	7525	7571	6548	7531	6915	7276	7438
AL109917.1	10	2	5	6	11	11	0	4	6	1	14	6
CALML6	3	10	44	10	16	6	2	3	5	9	16	3
TMEM52	0	1	4	1	8	0	0	0	0	0	4	0
CFAP74	0	0	0	0	1	0	2	0	0	4	1	6
AL391845.2	0	0	0	0	0	0	0	0	0	0	0	0
GABRD	0	1	0	0	4	6	2	1	1	3	7	0
AL391845.1	0	0	0	0	0	0	0	1	0	0	0	0
PRKCZ	145	148	107	213	162	164	124	83	122	100	136	104
AL590822.2	4	4	2	15	3	10	4	3	0	2	8	9
PRKCZ-AS1	80	107	91	102	102	108	83	49	59	76	76	42
FAAP20	450	496	580	512	568	634	569	342	384	406	861	311
AL590822.1	0	0	2	0	5	0	0	0	0	1	0	0
SKI	1618	1248	1633	2016	1840	1822	2243	1257	1851	1700	1987	1428
AL590822.3	10	12	27	20	13	10	5	13	17	11	36	2
MORN1	74	68	82	80	98	83	67	75	58	71	106	42
AL589739.1	1	0	2	0	5	0	0	0	0	0	1	0
AL513477.1	35	39	48	34	48	58	15	16	27	36	37	22
AL513477.2	4	9	10	7	8	6	1	3	7	3	2	2
RER1	1584	1255	1329	1711	1776	1693	1249	1241	1315	1331	1422	1239
PEX10	122	76	75	107	111	109	118	84	93	93	120	90
PLCH2	616	600	621	738	1001	481	485	453	252	274	511	230
AL139246.1	5	1	11	5	9	5	2	1	1	2	2	3
AL139246.4	9	4	7	12	12	4	10	2	9	5	1	3
PANK4	657	483	669	757	692	670	658	570	575	496	611	560
HES5	0	0	0	1	0	0	0	0	0	0	0	0
AL139246.5	160	200	175	162	156	196	154	95	102	94	129	79
TNFRSF14-AS1	271	237	225	295	389	296	164	197	181	297	298	290
TNFRSF14	3999	4519	4524	4597	5989	5883	4654	4151	3304	3201	4586	3590
AL139246.2	16	9	24	22	21	38	14	23	10	14	34	19
AL139246.3	28	30	58	34	36	22	24	26	10	27	29	20
PRXL2B	312	283	452	385	354	343	294	177	250	249	377	205
MMEL1	3	7	5	2	7	5	8	7	0	7	11	13
MMEL1-AS1	0	0	0	0	0	0	0	0	0	0	0	0
TTC34	77	72	47	41	60	57	65	44	21	35	87	28
AC242022.2	0	0	0	0	0	0	0	0	0	0	0	0
AC242022.1	0	0	0	0	0	0	0	0	0	0	0	0
AL592464.2	0	0	0	0	0	0	0	0	0	0	0	0
AL592464.3	0	0	0	0	0	0	0	0	0	0	0	0
AL592464.1	0	0	0	0	0	0	0	0	0	0	0	0
AL589702.1	0	0	0	0	0	0	0	0	0	0	0	0
ACTRT2	0	0	0	0	0	0	0	0	0	0	0	0
PRDM16-DT	0	1	0	1	0	0	0	0	0	0	0	0
PRDM16	1	6	2	4	2	5	1	6	2	1	9	0
MIR4251	0	0	0	0	0	0	0	0	0	0	0	0
AL008733.1	0	0	0	0	0	0	0	0	0	0	0	0
AL512383.1	0	0	0	0	0	0	0	0	0	0	0	0
AL590438.1	0	0	0	0	0	0	0	0	0	0	0	0
AL354743.2	0	0	0	0	0	0	0	0	0	0	0	0
AL354743.1	0	2	0	0	0	0	0	0	0	0	0	0
ARHGEF16	1	3	1	6	0	2	0	3	0	2	0	1
AL512413.1	1	0	0	1	1	0	0	1	0	0	0	0
MEGF6	683	822	961	921	1130	1141	1511	536	560	853	1371	516
MIR551A	0	0	0	0	0	0	0	0	0	0	0	0
AL513320.1	11	7	10	9	19	16	5	4	11	3	5	2
TPRG1L	999	989	1042	1110	1219	1140	1151	794	1108	916	1133	853
WRAP73	735	658	688	747	882	904	854	630	661	826	879	731
TP73	14	7	10	13	24	15	30	25	5	24	25	22
AL136528.1	1	4	0	0	5	7	7	0	1	4	0	1
AL136528.2	0	0	0	0	1	0	0	0	0	0	0	0
TP73-AS1	582	462	598	600	637	556	576	405	461	496	749	500
AL136528.3	0	0	0	0	0	0	0	0	0	0	0	0
CCDC27	1	0	0	0	0	0	0	0	0	0	0	0
SMIM1	5	15	10	5	9	8	14	21	8	14	21	9
LRRC47	810	681	707	790	956	864	760	615	737	645	785	635
RN7SL574P	5	3	1	0	7	2	5	2	0	0	4	2
AL365330.1	23	17	24	29	29	23	22	20	15	24	8	16
CEP104	943	627	614	958	1025	951	783	727	829	819	871	776
DFFB	305	255	281	380	424	311	275	262	284	292	355	242
C1orf174	662	514	388	541	847	446	319	498	555	494	476	370
LINC01134	13	5	8	9	20	17	20	8	11	18	0	10
LINC01346	0	0	0	0	0	0	0	0	0	0	0	0
LINC01345	0	0	0	0	0	0	0	0	0	0	0	0
LINC02780	0	0	0	0	0	0	0	0	0	0	0	0
AL805961.1	0	0	1	0	0	0	0	0	0	0	0	0
EEF1DP6	0	0	0	0	0	0	0	0	0	0	0	0
LINC01777	0	0	0	0	0	0	0	0	0	0	0	0
AL355602.1	0	0	0	0	0	0	0	0	0	0	0	0
Z98747.1	0	0	0	0	0	0	0	0	0	0	0	0
LINC01646	0	0	0	0	0	0	0	0	0	0	0	0
AJAP1	1	14	20	3	25	4	8	5	12	0	9	5
Z98886.1	1	3	0	0	6	6	17	0	1	5	20	8
BX005132.1	0	0	0	0	0	0	0	0	0	0	0	0
LINC02781	0	0	0	0	0	0	0	0	0	0	0	0
LINC02782	0	0	0	0	0	0	0	0	0	0	0	0
AL139823.1	0	0	0	0	0	0	0	0	0	0	0	0
Z98259.3	0	0	0	0	0	0	0	0	0	0	0	0
Z98259.2	0	0	0	0	0	0	0	0	0	0	0	0
Z98259.1	0	0	0	0	0	0	0	0	0	0	0	0
Z97988.2	0	0	0	0	0	0	0	0	0	0	0	0
AL365255.1	1	0	2	2	11	2	2	0	2	6	1	0
Z97988.1	0	0	0	4	2	0	2	0	0	0	0	0
MIR4689	0	0	1	0	0	0	0	0	0	0	0	0
NPHP4	311	271	274	253	382	356	485	286	308	361	383	336
KCNAB2	6681	5191	5019	7251	7336	6795	7434	6775	9272	6150	7244	6487
CHD5	18	14	7	29	8	8	1	16	7	5	17	11
AL031847.2	0	0	0	0	0	0	0	0	0	0	0	0
RPL22	1366	1235	2018	1279	1433	1778	1258	854	1316	1193	1236	1074
AL031847.1	2	0	0	0	2	0	1	1	0	0	0	0
RNF207	112	72	53	101	153	83	16	47	33	44	71	20
ICMT	818	564	563	790	858	711	502	520	638	722	618	571
LINC00337	4	1	2	2	1	1	1	5	0	4	1	1
HES3	0	0	0	0	1	0	0	0	0	0	0	0
GPR153	107	76	64	241	111	95	121	70	153	42	41	83
ACOT7	131	140	163	162	161	147	119	287	136	171	196	134
AL031848.2	0	0	0	0	0	0	0	0	0	0	0	0
HES2	2	2	2	17	18	13	2	0	0	0	2	0
ESPN	26	26	15	35	31	42	23	9	8	17	44	14
MIR4252	0	0	0	0	0	0	0	0	0	0	0	0
AL031848.1	0	0	3	0	0	0	0	0	0	0	0	0
TNFRSF25	2132	1820	2600	1970	1871	2201	1004	834	1125	1262	2812	876
PLEKHG5	121	112	177	107	106	88	89	77	76	108	115	81
NOL9	491	355	445	469	560	482	333	390	446	408	455	300
RNU6-731P	0	1	0	0	0	0	0	0	0	0	0	0
AL591866.1	6	3	10	11	9	3	10	10	2	6	8	3
TAS1R1	3	2	2	1	3	0	1	1	0	3	6	7
ZBTB48	701	603	730	751	798	998	902	643	787	751	910	856
KLHL21	976	801	833	1239	1170	1195	1470	645	1141	859	868	848
PHF13	222	164	231	212	210	196	276	154	197	177	223	170
THAP3	230	196	257	209	241	248	170	167	239	205	232	162
DNAJC11	571	401	410	535	648	524	430	487	515	494	485	393
LINC01672	0	0	0	0	0	0	0	0	0	0	0	0
AL591163.1	0	0	0	0	0	0	0	0	0	0	0	0
CAMTA1-DT	0	5	3	2	3	5	0	3	6	8	1	8
CAMTA1	251	237	254	201	266	332	188	180	142	167	216	220
AL590128.1	1	0	0	1	2	1	0	0	0	0	0	0
AL512330.1	0	0	0	0	0	0	0	0	0	0	0	0
RNU1-8P	0	0	0	0	0	0	0	0	0	0	0	0
CAMTA1-IT1	0	0	0	0	0	0	0	0	0	0	0	0
CAMTA1-AS2	0	0	0	0	0	0	0	0	0	0	0	0
CAMTA1-AS1	0	0	0	0	0	0	0	0	0	0	0	0
AL359881.3	3	0	0	0	1	0	0	0	0	0	0	0
AL359881.2	1	1	1	4	0	3	3	0	0	1	2	0
AL359881.1	5	2	1	0	3	2	0	0	0	0	0	0
VAMP3	1343	950	823	990	1489	1761	1834	1352	1372	1299	1569	1763
Z98884.2	32	14	11	23	39	38	41	16	19	36	25	35
PER3	107	85	98	139	194	119	28	92	115	84	91	80
Z98884.1	3	0	4	7	6	0	1	0	0	2	2	1
UTS2	229	13	17	235	260	22	273	202	14	212	248	143
TNFRSF9	45	53	44	96	52	93	114	75	62	63	16	50
AL009183.1	0	2	0	0	1	1	2	0	0	1	4	3
PARK7	1331	1152	1267	1319	1544	1327	1072	1211	1390	1216	1469	1270
AL034417.1	0	0	1	2	1	1	0	1	1	1	0	0
AL034417.5	11	9	35	20	13	37	9	12	5	22	7	26
AL034417.4	0	2	2	5	4	2	1	2	1	2	0	1
ERRFI1	19	21	20	84	147	25	25	34	20	23	16	22
AL034417.3	0	1	0	1	0	0	0	0	0	0	0	0
AL034417.2	0	0	0	0	0	0	0	0	0	0	0	0
AL358876.1	0	0	0	0	0	0	0	0	0	0	0	0
LINC01714	0	0	0	0	0	0	0	0	0	0	0	0
RNU1-7P	0	0	0	0	0	0	0	0	0	0	0	0
AL358876.2	0	0	0	0	0	0	0	0	0	0	0	0
RNU6-991P	0	0	0	0	0	0	0	0	0	0	0	0
SLC45A1	19	7	17	22	19	10	7	12	6	8	12	5
AL356072.1	0	0	0	0	0	0	0	0	0	0	0	0
RERE	2444	1933	2220	2727	2715	3220	4641	3003	2223	2466	3533	2335
RERE-AS1	38	21	27	49	55	64	23	33	33	51	25	26
AL096855.1	0	0	0	0	0	0	0	0	2	0	0	0
AL096855.2	0	0	0	0	1	0	0	0	0	0	0	0
RPL7P11	0	0	0	2	0	0	0	0	0	0	0	0
RPL7P7	0	0	0	0	2	0	0	0	0	0	0	0
AL357552.1	0	0	0	0	1	0	0	0	0	0	0	0
AL357552.2	0	0	0	1	0	0	0	0	0	0	0	0
AL357552.3	1	0	0	0	0	0	0	0	0	0	0	0
RPL23AP19	0	0	0	0	0	0	0	0	0	0	0	0
ENO1	9883	8864	8841	8972	11376	13244	12211	11619	11603	13215	17942	12794
MIR6728	2	3	1	1	1	0	2	0	0	4	7	2
ENO1-AS1	2	0	2	0	3	2	1	2	4	2	2	0
RNU6-304P	0	0	0	0	3	0	0	0	0	1	3	1
HMGN2P17	1	0	1	0	1	3	3	1	0	0	10	3
AL139415.1	7	20	24	2	14	17	16	6	16	22	61	13
AL139415.2	0	0	0	0	1	1	0	0	0	1	2	0
CA6	47	30	149	9	26	94	55	53	76	148	366	51
RN7SL451P	0	0	0	0	0	0	0	0	0	0	0	0
SLC2A7	0	0	1	0	0	0	0	0	1	2	7	0
SLC2A5	21	57	32	61	111	108	130	186	124	992	576	402
AL158048.1	0	0	0	0	0	0	0	0	0	0	0	0
GPR157	83	85	93	95	93	146	101	72	114	178	186	118
MIR34AHG	31	13	2	25	38	11	19	46	4	14	67	15
MIR34A	0	0	0	0	0	0	0	0	0	0	0	0
LNCTAM34A	0	2	0	1	4	0	0	2	0	2	7	0
H6PD	1569	1521	960	1578	1975	1919	2279	1668	1815	2444	2392	2217
SPSB1	80	76	86	85	84	77	82	112	64	86	120	90
BX323043.1	0	0	0	0	0	0	0	0	0	1	0	0
LINC02606	3	0	0	0	4	0	0	0	1	2	0	4
RNA5SP40	0	0	0	0	0	0	0	0	0	0	0	0
AL928921.1	0	0	0	0	0	0	0	0	0	0	0	0
SLC25A33	87	83	132	50	116	92	56	60	83	75	147	79
AL954705.1	2	0	4	1	3	1	10	7	2	4	7	3
TMEM201	184	171	183	210	196	253	179	171	128	163	289	102
PIK3CD	6973	5952	7053	7836	7671	10000	11409	7206	8086	7441	9621	6943
PIK3CD-AS1	23	22	13	23	18	24	24	25	20	34	34	39
AL691449.1	0	0	1	1	5	0	0	0	0	1	0	0
PIK3CD-AS2	8	5	8	9	9	9	0	3	1	14	15	2
CLSTN1	3552	2815	2716	4275	4126	3518	3270	3349	3426	2835	3496	2435
MZT1P1	0	0	0	1	2	0	0	0	0	0	0	0
AL357140.3	0	0	0	0	0	0	0	0	0	0	0	0
CTNNBIP1	372	287	279	325	379	417	471	289	375	374	418	373
AL357140.1	0	0	0	0	0	0	0	0	0	0	0	0
AL357140.4	3	1	4	4	0	0	0	2	0	1	2	5
LZIC	560	383	431	470	546	571	378	411	553	473	364	414
AL357140.2	7	2	3	6	1	7	1	2	5	2	7	6
NMNAT1	144	72	89	99	137	109	92	109	146	106	96	145
RN7SKP269	0	0	1	2	2	0	4	0	0	3	2	2
TMEM274P	2	0	0	0	1	2	0	0	1	0	4	5
MIR5697	0	0	0	0	0	0	0	0	0	0	0	0
AL603962.1	0	0	0	0	0	0	0	0	0	0	0	0
RBP7	361	247	230	189	206	528	612	349	317	256	404	674
UBE4B	1147	762	797	1131	1194	1203	1287	810	1247	1059	950	1071
AL590639.1	0	0	1	0	0	0	0	0	0	0	0	2
PGAM1P11	2	0	1	2	1	1	4	5	0	5	3	4
RNU6-828P	2	0	2	0	0	0	0	2	0	0	0	0
KIF1B	592	412	351	797	835	731	1005	748	856	1016	783	1002
AL358013.1	0	0	0	0	0	0	0	0	0	0	0	0
RNU6-37P	0	2	0	0	0	0	0	1	1	1	0	0
RN7SL731P	0	0	0	0	0	0	0	0	0	0	0	0
AL139424.3	0	5	0	12	12	1	1	1	4	13	5	5
AL139424.2	6	2	7	6	9	13	10	4	8	8	14	14
PGD	3356	2562	2263	2853	3803	6733	6922	4701	4836	6252	7158	9734
AL139424.1	0	0	0	0	0	0	3	0	0	0	0	0
CENPS-CORT	0	0	0	0	0	0	0	0	0	0	0	0
CENPS	1	5	5	1	0	2	0	1	2	2	4	1
CORT	1	0	1	2	2	6	6	2	3	1	2	0
DFFA	531	394	429	533	544	465	386	433	520	471	461	364
AL354956.1	0	0	0	0	0	0	0	0	0	0	0	0
PEX14	330	306	318	340	353	395	305	381	383	312	380	285
AL139423.2	7	6	13	14	8	9	2	6	6	5	6	4
RN7SL614P	2	0	0	4	5	0	3	2	0	1	1	1
CASZ1	197	108	110	250	195	197	193	285	211	190	200	109
AL139423.1	27	28	16	33	29	31	23	38	9	29	21	12
HSPE1P24	0	0	0	0	0	0	0	0	0	0	0	0
C1orf127	29	15	19	22	17	37	20	7	20	11	8	27
CFL1P6	0	2	1	1	2	0	0	0	1	0	2	0
TARDBP	1589	1138	1355	1538	1730	1635	1002	1313	1378	1326	1205	1199
AL109811.3	0	0	1	1	0	0	1	0	0	0	0	0
MASP2	188	114	145	216	192	198	96	82	145	145	149	134
AL109811.2	91	69	104	92	95	100	59	50	61	72	61	40
SRM	482	506	519	473	560	559	356	397	509	442	770	363
EXOSC10	1373	848	1038	1271	1249	1176	865	1170	1227	1080	1260	976
AL109811.1	13	9	10	10	6	14	6	5	9	7	16	4
EXOSC10-AS1	1	1	2	1	2	2	3	0	0	0	1	0
MTOR	1905	1318	1248	2011	2087	1679	1516	1605	1927	1836	1694	1274
MTOR-AS1	1	0	0	1	2	2	0	2	1	0	0	0
RNU6-537P	0	0	0	0	0	0	1	0	0	0	0	0
ANGPTL7	0	0	2	3	4	0	0	0	0	0	0	0
RNU6-291P	0	0	1	0	0	2	0	0	0	2	0	0
RPL39P6	1	0	0	0	0	1	0	0	0	0	0	0
UBIAD1	521	423	562	507	544	447	300	410	505	511	666	263
UBE2V2P3	0	2	3	5	2	5	3	8	2	7	6	5
AL031291.1	0	0	0	0	0	0	0	0	0	0	3	0
MTCYBP45	0	0	0	0	0	0	0	0	0	0	0	0
DISP3	5	6	18	11	14	11	6	11	5	17	60	6
AL590989.1	0	2	0	0	0	0	0	0	0	0	0	2
LINC01647	0	0	0	0	0	0	0	0	0	0	0	0
AL031731.1	3	0	2	8	0	0	0	3	0	2	1	0
FBXO2	66	90	127	61	53	50	50	60	59	41	73	26
FBXO44	966	929	1049	1006	1062	1023	592	1001	746	765	1079	501
FBXO6	452	355	268	361	507	464	382	924	336	464	962	450
MAD2L2	429	465	416	434	487	565	464	456	405	388	506	417
DRAXIN	169	109	47	189	141	66	28	79	162	34	61	32
AGTRAP	1804	1542	1250	1499	1813	3016	3307	1727	1708	1990	2756	3147
C1orf167	0	0	0	0	3	1	0	0	0	1	2	0
C1orf167-AS1	0	0	0	0	0	0	0	0	0	0	0	1
MTHFR	1527	961	929	1477	1632	1688	1372	1200	1458	1213	1394	1071
CLCN6	892	644	537	794	892	1034	815	748	745	668	640	645
AL021155.2	0	0	0	0	0	0	0	0	0	0	0	0
AL021155.3	0	0	0	0	0	0	0	0	0	0	0	0
NPPA	11	8	5	21	17	17	16	12	11	9	6	4
AL021155.1	0	0	0	0	0	0	0	0	0	0	0	0
NPPB	0	0	0	1	0	0	0	0	0	0	0	0
SBF1P2	0	0	0	0	0	0	0	0	0	0	0	0
AL021155.4	9	17	15	15	18	12	3	8	12	9	11	17
RNU5E-1	0	0	0	0	0	0	0	0	0	0	0	0
RNU5E-4P	2	2	3	0	3	3	1	4	0	4	1	5
KIAA2013	1689	1654	1507	1760	1829	2050	1953	1481	1741	1564	1825	1619
PLOD1	1201	1388	756	1412	1600	1301	1778	1095	1135	1369	841	1318
AL096840.3	2	0	1	1	1	2	0	0	0	0	1	0
MFN2	2034	1555	1500	2240	2143	2475	3245	2050	2071	2401	2202	2095
AL096840.2	0	0	0	0	0	0	0	0	0	0	0	0
MIIP	636	790	694	662	840	980	787	724	524	835	1193	809
AL096840.1	5	2	5	2	6	7	11	10	10	4	5	8
MIR6729	0	0	0	0	0	0	0	0	0	0	0	0
RN7SL649P	0	0	0	0	0	0	0	0	0	0	0	0
TNFRSF8	327	270	169	248	348	300	273	93	229	195	133	441
RNU6-777P	0	0	0	0	0	0	0	0	0	0	0	0
RPL23AP89	0	0	0	0	0	0	0	0	0	0	0	0
AL357835.1	0	0	0	0	0	0	0	0	0	0	0	0
MIR7846	0	0	0	0	0	0	0	0	0	0	0	0
TNFRSF1B	13705	8746	6163	10265	14098	13273	16517	8362	12733	8652	9324	17234
MIR4632	2	0	0	0	1	0	4	0	3	0	4	1
RPL10P17	0	0	0	1	3	0	1	0	3	0	0	2
AL031276.1	0	0	0	1	0	0	1	0	0	0	0	0
VPS13D	2736	1758	1747	2900	3035	2435	2198	2010	2542	2404	2139	1732
SNORA59A	14	3	3	8	8	5	4	5	5	7	2	4
LINC02766	3	2	5	2	5	8	0	1	2	0	9	0
DHRS3	267	463	405	365	397	294	214	219	191	194	740	171
RNU6ATAC18P	6	7	8	7	8	10	3	2	5	4	12	4
MIR6730	2	4	4	8	1	2	0	2	0	0	7	0
AC254633.1	1	0	1	1	2	1	5	1	0	0	14	3
AADACL4	0	0	0	0	1	0	0	0	0	0	0	0
AC244670.1	0	0	0	0	0	0	0	0	0	0	0	0
AADACL3	0	0	0	0	0	0	0	0	0	0	0	0
C1orf158	0	0	0	0	0	0	0	0	0	0	0	0
PRAMEF12	0	0	0	0	0	0	0	0	0	0	0	0
PRAMEF1	0	0	0	0	0	0	0	0	0	0	0	0
LINC01784	0	0	0	0	0	0	0	0	0	0	0	0
PRAMEF11	0	0	0	0	0	0	0	0	0	0	0	0
PRAMEF30P	0	0	0	0	0	0	0	0	0	0	0	0
HNRNPCL1	0	0	0	0	0	0	0	0	0	0	0	0
PRAMEF2	0	0	0	0	0	0	0	0	0	0	0	0
PRAMEF4	0	0	0	0	0	0	0	0	0	0	0	0
PRAMEF10	0	0	0	0	0	0	0	0	0	0	0	0
PRAMEF7	0	0	0	0	0	0	0	0	0	0	0	0
RNU6-1072P	0	0	0	0	0	0	0	0	0	0	0	0
PRAMEF29P	0	0	0	0	0	0	0	0	0	0	0	0
PRAMEF6	0	0	0	0	0	0	0	0	0	0	0	0
PRAMEF28P	0	0	0	0	0	0	0	0	0	0	0	0
PRAMEF27	0	0	0	0	0	0	0	0	0	0	0	0
HNRNPCL3	0	0	0	0	0	0	0	0	0	0	0	0
PRAMEF25	0	0	0	0	0	0	0	0	0	0	0	0
PRAMEF34P	0	0	0	0	0	0	0	0	0	0	0	0
PRAMEF35P	0	0	0	0	0	0	0	0	0	0	0	0
HNRNPCL2	0	0	0	0	0	0	0	0	0	0	0	0
PRAMEF36P	0	0	0	0	0	0	0	0	0	0	0	0
AC245056.1	0	0	0	0	0	0	0	0	0	0	0	0
PRAMEF26	0	0	0	0	0	0	0	0	0	0	0	0
HNRNPCL4	0	0	0	0	0	0	0	0	0	0	0	0
PRAMEF9	0	0	0	0	0	0	0	0	0	0	0	0
PRAMEF13	0	0	0	0	0	0	0	0	0	0	0	0
PRAMEF18	0	0	0	0	0	0	0	0	0	0	0	0
PRAMEF31P	0	0	0	0	0	0	0	0	0	0	0	0
PRAMEF5	0	0	0	0	0	0	0	0	0	0	0	0
PRAMEF32P	0	0	0	0	0	0	0	0	0	0	0	0
RNU6-771P	0	0	0	0	0	0	0	0	0	0	0	0
PRAMEF8	0	0	0	0	0	0	0	0	0	0	0	0
PRAMEF33	0	0	0	0	0	0	0	0	0	0	0	0
PRAMEF15	0	0	0	0	0	0	0	0	0	0	0	0
AC243961.1	0	0	0	0	0	0	0	0	0	0	0	0
PRAMEF14	0	0	0	0	0	0	0	0	0	0	0	0
PRAMEF19	0	0	0	0	0	0	0	0	0	0	0	0
PRAMEF17	0	0	0	0	0	0	0	0	0	0	0	0
PRAMEF20	0	0	0	0	0	0	0	0	0	0	0	0
LRRC38	0	1	0	0	0	0	0	0	0	0	0	0
AL354712.1	0	0	0	0	0	0	0	0	0	0	0	0
BRWD1P1	0	0	0	0	0	0	0	0	0	0	0	0
PDPN	0	0	1	1	2	1	0	0	0	0	0	0
RNA5SP41	0	0	0	0	0	0	0	0	0	0	0	0
AL359771.1	0	0	0	0	0	0	0	0	0	0	0	0
AL359771.2	0	0	0	0	0	0	0	0	0	0	0	0
PRDM2	2592	1651	1676	2593	2399	2141	1871	2206	2335	2343	1786	1712
KAZN	3	14	3	46	27	52	96	10	34	26	21	27
RNU6-1265P	0	0	0	0	0	0	0	0	0	0	0	0
AL357873.1	0	0	0	0	0	0	1	0	0	0	0	0
KAZN-AS1	0	0	0	1	0	1	0	0	1	0	0	0
TBCAP2	0	0	0	0	0	0	0	0	0	0	0	0
AL031293.1	0	0	0	0	0	0	0	1	0	1	0	1
TMEM51-AS1	1	0	0	1	3	2	0	0	0	0	0	0
TMEM51	25	19	12	22	34	12	14	3	14	14	21	15
C1orf195	0	0	0	0	0	0	0	0	0	0	0	0
MFFP1	0	0	0	1	0	0	0	0	0	0	0	0
ZBTB2P1	0	0	2	0	2	1	0	1	0	0	0	0
FHAD1	22	20	7	29	63	16	18	13	19	14	7	5
FHAD1-AS1	0	0	2	0	1	0	0	0	0	0	0	0
AL031283.2	0	0	0	0	1	0	0	0	1	1	0	0
AL031283.1	38	68	38	65	73	25	15	40	35	34	18	35
EFHD2	9796	9282	5763	10705	12493	12507	15108	9853	11288	8886	8704	9472
CTRC	11	11	11	21	15	6	19	11	14	3	13	4
CELA2A	1	0	0	0	0	0	0	0	0	2	0	0
CELA2B	2	3	2	6	1	7	7	0	1	2	4	2
CASP9	277	242	227	295	324	344	279	265	304	234	287	352
DNAJC16	434	308	327	496	535	442	287	356	428	364	325	274
SCARNA21B	0	0	0	2	0	0	0	0	0	0	0	0
AL121992.3	0	2	0	1	0	0	0	0	0	0	0	0
AGMAT	64	54	124	53	68	77	54	58	65	75	128	41
AL121992.1	5	8	9	9	9	8	0	3	7	3	12	9
CHCHD2P6	6	6	9	7	6	7	5	4	4	21	10	12
RNU7-179P	0	0	0	0	0	0	0	0	0	0	0	0
CD24P1	0	0	0	0	0	0	0	0	0	0	0	0
DDI2	717	530	596	789	873	782	590	646	860	729	707	613
RSC1A1	0	0	0	0	0	0	0	0	0	0	0	0
AL121992.2	8	2	0	1	12	7	0	3	1	3	1	9
PLEKHM2	1981	1820	1641	2026	2120	2304	2289	1699	1783	1736	2900	2218
AL450998.3	21	11	11	25	31	16	22	36	15	20	36	31
SLC25A34	51	71	76	49	94	84	58	36	47	55	98	51
SLC25A34-AS1	0	0	0	0	0	0	0	0	0	0	0	0
TMEM82	0	0	0	0	0	0	0	0	0	0	0	0
FBLIM1	0	1	5	2	3	6	1	0	0	0	0	0
RPL12P14	53	23	30	19	16	13	10	20	27	30	22	25
UQCRHL	45	24	23	22	48	33	22	30	44	23	43	50
AL450998.1	0	13	29	10	3	3	14	7	9	1	4	0
AL450998.2	97	87	96	73	82	99	97	55	86	80	107	92
SPEN	4296	2647	2475	4108	4610	4014	4766	3882	3789	3959	3970	3460
AL034555.1	0	0	0	0	0	0	0	0	0	1	0	0
ZBTB17	763	703	812	918	956	1063	1059	789	799	794	1027	691
AL355994.4	0	0	0	2	4	6	0	0	0	0	1	0
AL355994.1	0	0	0	0	0	0	0	0	0	0	0	0
AL355994.5	0	0	0	0	0	0	0	0	0	0	0	0
TBC1D3P6	0	0	0	0	0	0	0	0	0	0	0	0
SRARP	0	0	0	0	0	0	0	0	0	0	0	0
AL355994.3	0	0	0	0	0	0	0	0	0	0	0	0
HSPB7	2	1	0	0	4	2	0	2	0	0	3	2
CLCNKA	0	6	0	1	2	0	2	1	0	0	1	7
AL355994.2	0	0	0	0	0	0	0	0	0	0	0	0
CLCNKB	0	0	0	0	0	0	0	0	0	0	0	0
FAM131C	0	0	0	0	0	0	0	0	0	0	0	0
EPHA2	37	60	14	33	66	16	19	3	25	6	24	62
AL451042.2	1	1	0	0	1	0	0	0	0	0	0	0
AL451042.1	0	0	0	0	0	0	0	0	0	0	0	0
ARHGEF19	157	179	225	186	192	165	120	177	199	117	162	100
ARHGEF19-AS1	0	0	0	0	0	0	0	0	0	0	0	0
ANO7L1	16	13	12	9	17	4	3	27	7	8	58	17
AL109627.1	129	93	117	139	132	80	41	110	110	91	91	77
CPLANE2	67	44	70	64	60	74	42	35	43	64	53	32
MT1XP1	8	3	7	10	7	15	9	5	1	7	7	11
FBXO42	679	549	612	670	758	749	781	774	670	656	677	664
SZRD1	2334	1992	1832	2290	2514	2480	2399	2407	2261	2276	3011	2371
RPL22P3	3	0	0	6	1	0	0	0	0	0	0	0
SPATA21	3	1	2	5	2	0	1	0	2	0	3	0
NECAP2	2192	1903	2186	2077	2675	2711	1954	1398	1900	1831	2576	1809
LINC01772	49	32	36	77	81	43	52	47	35	50	50	46
CROCCP3	224	181	202	349	356	262	197	181	199	182	206	108
RNU1-1	0	0	0	0	0	0	0	0	0	0	0	0
AL137802.2	1	0	0	0	0	0	0	0	1	0	1	0
AL137802.3	0	0	0	0	0	0	0	0	0	0	0	0
AL137802.1	0	0	0	0	0	0	0	0	0	0	0	0
LINC01783	4	0	1	1	0	3	0	0	3	2	2	0
RNU1-6P	0	0	0	0	0	0	0	0	0	0	0	0
AL355149.1	0	0	0	0	2	0	0	0	0	0	0	0
NBPF1	219	156	242	228	166	177	153	149	203	401	155	233
AL137798.1	2	2	7	1	4	0	0	0	1	0	3	1
CROCCP2	973	825	1354	828	1672	1430	901	838	742	874	735	1153
AL137798.3	0	0	0	0	0	0	0	0	0	0	0	0
MST1P2	63	57	137	59	51	70	48	45	50	45	49	52
AL137798.2	0	0	0	0	0	0	0	0	0	0	0	0
RNU1-3	0	0	0	0	0	0	0	0	0	0	0	0
AL021920.2	0	2	5	5	5	2	0	1	5	1	0	4
EIF1AXP1	3	5	8	8	7	1	1	4	11	11	10	7
ESPNP	4	0	21	3	9	3	5	1	4	8	0	5
AL021920.1	0	0	0	0	1	0	0	0	0	0	0	0
AL021920.3	0	1	0	0	0	0	0	0	0	0	2	0
CROCC	781	872	970	1468	1238	1174	730	688	722	829	887	536
CROCCP4	0	0	0	1	0	0	0	0	0	3	0	0
RNU1-4	0	0	0	0	0	0	0	0	0	0	0	0
MST1L	11	22	29	38	28	40	16	18	29	50	29	11
BX284668.1	0	0	0	0	0	0	0	1	0	1	0	0
BX284668.3	0	0	0	0	0	0	0	0	0	0	0	0
MIR3675	0	0	0	0	0	0	0	0	0	0	0	0
BX284668.2	2	8	1	8	11	0	0	0	7	0	7	0
RNU1-5P	0	0	0	0	0	0	0	0	0	0	0	0
BX284668.5	31	32	30	54	66	54	30	11	34	31	32	20
BX284668.4	0	0	0	0	0	0	0	0	0	0	0	0
RNU1-2	0	0	1	0	0	1	0	0	0	0	1	0
BX284668.6	2	3	1	5	2	6	2	0	2	0	1	1
MFAP2	2	0	0	3	3	1	1	0	0	0	0	2
AL049569.2	0	0	0	0	0	0	0	0	0	0	0	0
AL049569.1	0	0	0	1	1	0	0	3	0	0	0	0
ATP13A2	898	850	847	1035	1083	1121	812	743	969	924	1141	814
SDHB	794	649	636	731	843	920	836	716	830	782	971	906
PADI2	594	780	409	433	1496	2341	4583	925	908	2479	3112	2710
LINC02783	0	0	0	0	0	0	0	0	0	0	0	0
AL590644.1	0	0	0	0	0	0	0	0	0	0	0	0
PADI1	0	2	0	2	2	0	0	0	0	0	0	0
PADI3	0	0	0	0	8	0	0	0	0	0	0	0
MIR3972	0	0	0	0	0	0	0	0	0	0	0	0
PADI4	609	761	472	663	915	2483	4609	2397	1752	3806	4317	4663
PADI6	10	4	16	19	23	23	23	31	45	53	38	25
RCC2-AS1	0	0	0	0	0	0	0	0	0	0	0	0
RCC2	1936	1414	1248	1705	2037	1891	1717	1724	1737	1902	1742	1789
ARHGEF10L	1027	632	477	538	834	976	912	464	992	738	634	880
LINC02810	0	0	0	0	0	0	0	0	0	0	0	0
ACTL8	0	0	0	0	0	0	0	0	0	0	1	0
AL357509.1	1	0	0	0	0	0	0	0	0	0	0	0
LINC01654	0	0	0	0	0	0	0	0	0	0	0	0
IGSF21	0	0	0	0	0	0	0	0	0	0	3	0
AL365209.1	0	0	0	0	0	0	0	0	0	0	0	0
IGSF21-AS1	0	0	0	0	0	0	0	0	0	0	0	0
AL591896.1	0	0	0	0	0	0	0	0	0	0	0	0
KLHDC7A	1	7	1	9	5	5	3	0	2	0	4	0
DYNLL1P3	0	0	0	0	0	0	0	0	0	0	0	0
AL031737.1	0	0	0	0	0	0	0	0	0	0	0	0
PAX7	0	0	0	0	0	0	0	0	0	0	0	0
TAS1R2	0	0	0	0	0	0	0	0	0	0	0	0
ALDH4A1	129	135	113	122	171	187	168	172	154	287	160	210
MIR4695	0	0	0	0	0	0	0	0	0	0	0	0
MIR1290	0	0	0	0	0	0	0	0	0	0	0	0
IFFO2	1670	1102	1030	1995	1782	1333	1091	842	1385	960	718	829
AL137127.1	14	10	10	7	20	9	6	17	6	10	17	5
UBR4	6762	4183	4618	6920	6974	6689	6464	5719	6560	6266	5580	5546
EMC1-AS1	6	12	8	14	6	16	13	14	12	9	10	11
EMC1	850	592	664	931	988	921	842	749	913	760	843	676
MRTO4	265	247	253	244	266	310	140	259	267	243	351	163
AL035413.2	6	6	7	6	7	1	9	4	6	3	1	1
AKR7L	11	5	9	9	1	1	5	3	4	7	2	5
AKR7A3	3	12	10	11	9	17	9	4	10	11	8	5
AL035413.1	10	7	5	17	15	7	5	3	18	6	5	8
AKR7A2	517	454	470	424	459	497	430	281	460	391	439	362
RNU6-1099P	0	2	0	2	3	0	0	1	2	1	1	1
SLC66A1	190	218	158	256	235	248	311	155	177	220	266	223
CAPZB	5854	4448	4312	5284	6062	6148	5804	5731	5760	5729	6527	5570
RN7SL277P	0	0	0	1	0	0	0	0	0	0	0	0
MICOS10	148	89	141	154	148	153	100	92	118	116	170	109
RNU4-28P	0	0	0	0	0	0	0	1	0	0	0	0
AL031727.2	0	0	0	0	1	0	0	0	0	0	0	0
NBL1	18	12	26	27	32	22	10	12	11	7	40	6
MICOS10-NBL1	0	0	0	2	0	0	0	0	0	0	0	0
AL031727.1	33	21	36	26	40	39	23	14	15	19	35	27
HTR6	3	6	4	30	3	1	6	3	1	11	8	7
TMCO4	389	219	287	426	463	350	343	414	456	363	515	265
RNF186	0	0	0	0	0	0	0	0	0	0	0	0
AL391883.1	0	0	0	0	0	0	0	0	0	0	0	0
OTUD3	388	273	326	417	446	341	259	330	353	392	360	210
PLA2G2E	0	0	0	0	0	0	0	0	0	0	0	0
RN7SL304P	0	0	0	0	0	0	0	0	0	0	0	0
PLA2G2A	0	0	0	2	2	3	0	0	0	0	0	0
PLA2G5	0	0	0	0	0	2	1	0	0	0	0	0
PLA2G2D	6	23	6	7	8	3	2	3	3	9	6	7
PLA2G2F	0	0	0	2	1	1	0	0	0	0	1	0
Z98257.1	2	0	1	9	21	0	9	2	11	3	6	5
PLA2G2C	1	0	3	1	2	0	0	2	2	0	3	3
UBXN10-AS1	4	5	5	4	6	15	0	1	8	3	5	2
UBXN10	31	13	30	88	49	36	31	10	56	33	13	19
LINC01757	0	0	0	0	0	0	0	0	0	0	0	0
Z98257.2	0	0	0	1	0	0	0	0	0	0	0	0
VWA5B1	3	1	0	6	4	0	2	0	1	1	0	0
AL020998.1	0	2	0	0	1	0	2	0	0	0	2	1
LINC01141	1	0	0	0	0	3	0	0	0	0	0	0
AL139254.1	0	0	0	0	0	0	0	0	0	0	0	0
AL139254.2	0	0	0	0	0	0	0	0	0	0	0	0
AL139254.3	0	0	0	0	0	0	0	0	0	0	0	0
CAMK2N1	96	37	38	104	108	68	21	37	50	31	25	23
MUL1	400	381	355	436	482	496	398	347	444	330	379	351
RPS4XP4	0	0	0	0	0	0	0	0	0	0	0	0
FAM43B	0	0	0	0	0	0	0	0	0	0	0	0
CDA	309	456	255	375	851	1352	1214	799	766	1120	1575	1414
PINK1	257	227	247	290	291	385	520	216	355	293	268	359
MIR6084	0	0	0	0	0	0	0	0	0	0	0	0
PINK1-AS	79	74	70	104	89	95	74	77	76	81	102	78
DDOST	2977	2131	2158	2567	2909	3070	2505	2527	2969	2745	3621	3091
KIF17	7	4	3	8	10	7	11	0	7	3	4	4
AL663074.2	0	0	0	0	0	0	0	0	0	0	0	0
SH2D5	1	1	0	5	7	5	1	0	0	0	0	0
AL663074.1	0	0	0	0	0	0	0	0	0	0	0	0
HP1BP3	4821	2928	3508	4475	4342	4348	2812	3401	4000	4066	3374	3617
EIF4G3	1743	967	829	2180	1840	1533	1672	2798	1718	2176	1425	1798
RNU7-200P	0	0	0	0	0	0	0	0	0	0	0	0
MIR1256	0	0	0	0	0	0	0	0	0	0	0	0
RPS15AP6	0	0	0	1	0	0	0	0	0	0	0	2
AL627311.1	0	0	0	0	0	0	0	0	0	2	1	0
HSPE1P27	1	0	1	0	0	0	0	4	0	1	0	0
AL031005.2	1	0	1	0	2	0	1	2	1	4	5	3
ECE1	2064	2450	1881	2881	3437	5021	7755	3462	3169	2969	5135	5170
AL031005.1	2	9	12	10	14	14	15	9	10	6	12	12
ECE1-AS1	30	28	33	53	34	36	28	26	25	28	25	32
PPP1R11P1	0	0	0	0	0	0	0	0	0	0	1	0
AL592309.1	0	0	0	0	0	0	0	0	0	0	0	0
AL592309.2	0	0	0	0	0	0	0	0	0	0	0	0
NBPF2P	15	15	13	14	18	15	4	3	13	21	4	15
HS6ST1P1	1	0	0	0	0	0	0	0	0	0	2	3
CROCCP5	0	0	0	0	0	0	0	0	0	0	0	0
NBPF3	142	106	149	352	332	152	216	239	395	281	179	77
PFN1P10	0	0	0	0	0	0	0	1	0	0	0	0
ALPL	161	377	237	802	900	1291	7144	536	1202	521	629	926
LINC02596	1	2	0	6	0	2	6	0	1	1	1	1
RAP1GAP	1	1	3	9	7	14	30	5	6	6	23	6
USP48	1312	963	988	1489	1493	1505	1437	1335	1396	1539	1366	1391
AL590103.1	0	0	0	1	0	0	0	0	0	0	0	0
LDLRAD2	9	8	9	4	17	2	12	3	4	3	1	5
HSPG2	43	51	116	52	75	59	91	38	66	94	140	93
AL590556.1	0	0	0	1	0	0	0	0	0	0	0	0
AL590556.2	1	0	2	0	0	3	1	1	0	0	2	1
CELA3B	0	0	0	0	0	0	0	0	0	0	0	0
AL590556.3	0	0	0	0	0	0	0	0	0	0	0	0
RN7SL386P	0	0	0	0	0	0	0	0	0	0	0	0
RNU6-1022P	0	0	0	0	0	0	0	0	0	0	0	0
CELA3A	0	0	0	0	0	0	0	0	0	0	0	0
RN7SL186P	0	0	0	0	0	0	0	0	0	0	0	0
RNU6-776P	0	0	0	0	0	0	0	0	0	0	0	0
LINC01635	0	1	0	0	2	7	0	1	0	4	7	0
LINC00339	93	74	103	93	98	72	71	56	117	73	78	62
CDC42	6418	4881	4912	5929	7077	7423	6708	5547	6091	6066	6098	6302
CDC42-AS1	20	10	16	20	26	17	12	14	18	15	12	10
AL031281.1	0	0	0	0	0	0	0	0	0	0	0	0
CDC42-IT1	0	3	9	10	2	1	4	1	4	3	1	1
MPHOSPH6P1	0	2	2	5	6	1	6	4	0	3	1	0
WNT4	3	6	2	8	11	10	3	4	8	4	12	5
AL445253.1	0	0	1	0	0	1	0	0	0	0	0	1
MIR4418	0	0	0	0	0	0	0	0	0	0	0	0
PPIAP34	0	0	0	0	0	0	0	0	0	0	0	0
AL591122.1	0	0	0	0	0	0	0	0	0	0	0	0
ZBTB40	2579	1854	2575	2694	2582	2385	1770	2015	2080	2082	1995	1365
ZBTB40-IT1	15	8	15	22	18	10	16	16	12	11	22	9
EPHA8	0	1	0	0	2	0	0	0	2	0	0	0
MIR6127	0	0	0	0	0	0	0	0	0	0	0	0
C1QA	328	111	74	172	101	111	98	79	108	161	365	172
C1QC	57	18	21	19	13	21	41	68	37	60	253	21
C1QB	173	43	30	72	46	48	62	81	101	115	297	97
EPHB2	66	43	52	82	108	85	231	289	65	48	733	182
MIR4684	0	0	0	0	0	0	0	0	0	0	0	0
AL512444.1	0	0	0	0	0	2	0	0	0	0	0	0
MIR4253	0	0	0	0	0	0	0	0	0	0	1	0
LACTBL1	0	0	0	0	0	0	0	0	0	0	0	0
TEX46	1	0	0	3	0	0	0	2	0	0	2	0
KDM1A	1023	684	888	1008	1000	930	669	723	943	820	794	713
AL031428.1	0	0	0	0	0	0	0	0	0	0	0	0
MIR3115	0	0	0	0	0	0	0	0	0	1	0	0
AL031428.2	0	0	0	0	0	0	0	0	0	0	0	0
LUZP1	877	474	467	766	763	611	507	460	624	553	455	518
AL161672.1	1	0	0	2	2	0	0	0	0	2	0	0
RNU6-514P	0	0	0	1	0	0	0	0	0	1	0	0
RNU6-135P	0	0	0	0	0	2	0	0	0	0	0	0
HTR1D	0	0	0	1	0	0	0	0	0	0	0	0
AL109936.2	0	0	0	0	0	0	1	0	0	0	0	0
LINC01355	58	37	92	66	63	75	8	29	67	47	15	23
AL109936.8	3	2	1	4	4	6	0	5	6	0	2	2
HNRNPR	2710	1827	1819	2568	2883	2267	1788	2439	2521	2645	2203	1941
ZNF436	225	138	148	206	214	180	109	126	255	196	113	120
ZNF436-AS1	25	19	40	27	16	21	10	7	21	9	25	12
AL109936.1	0	0	0	0	0	0	0	0	0	0	0	0
AL109936.3	1	5	7	1	4	4	5	0	0	0	1	0
TCEA3	136	103	233	120	145	146	145	75	144	209	436	115
AL357134.1	0	0	0	0	0	0	0	0	0	0	0	0
ASAP3	27	18	20	39	39	45	22	28	24	33	38	24
E2F2	268	173	151	188	352	328	261	408	207	499	730	608
AL021154.1	6	4	4	1	0	1	2	0	3	2	2	0
ID3	66	131	199	83	71	162	40	24	98	70	64	18
AL450043.1	3	2	5	0	1	6	0	0	0	5	0	1
MDS2	52	61	114	60	52	65	18	23	33	42	118	40
AL451000.1	0	0	3	0	1	0	0	0	0	0	0	0
RPL11	15332	15194	22800	14454	16330	16948	9992	9713	14122	12475	16250	12743
ELOA-AS1	15	10	17	27	17	11	6	14	11	7	20	19
ELOA	958	489	541	783	867	754	767	686	835	701	718	752
PITHD1	623	608	639	634	692	760	501	571	606	621	678	533
LYPLA2	1095	1215	1319	1090	1322	1579	1066	1006	1095	980	1554	1017
GALE	183	152	130	147	192	198	136	125	144	180	229	143
HMGCL	339	341	293	256	344	414	246	246	348	300	290	335
FUCA1	447	332	257	351	467	460	416	246	536	288	510	577
CNR2	240	250	215	320	182	310	74	179	84	144	171	78
BTBD6P1	13	6	19	30	21	9	3	7	7	6	3	2
AL590609.2	0	0	0	1	0	0	0	0	0	0	0	0
MIR378F	0	0	0	0	0	0	0	0	0	0	0	0
H3P1	0	0	1	2	0	1	0	0	0	0	0	1
PNRC2	1975	1337	1620	2006	1983	1940	1602	1817	1900	1577	1748	1452
SRSF10	2379	1658	1919	2386	2221	2254	1645	2001	1943	2160	2582	1834
AL590609.1	0	0	0	0	0	0	0	0	0	0	0	0
AL591178.1	0	0	0	0	0	0	0	0	0	0	0	0
MYOM3	0	0	0	0	0	0	0	1	0	0	0	2
MYOM3-AS1	0	0	0	0	0	0	0	0	0	0	0	0
IL22RA1	1	1	0	1	1	0	0	1	0	3	0	1
IFNLR1	166	157	152	217	190	181	109	232	202	212	126	87
LINC02800	0	0	0	0	2	0	0	1	1	0	0	0
GRHL3-AS1	0	0	0	0	0	0	0	0	0	0	0	0
GRHL3	0	0	1	0	3	0	0	1	1	1	3	1
STPG1	56	66	58	58	68	70	41	77	60	71	72	55
NIPAL3	781	592	947	936	900	735	542	653	850	934	1080	587
RCAN3AS	28	20	37	15	21	36	9	7	17	21	48	20
RCAN3	1250	1026	2271	1249	1256	1510	1024	689	1176	1285	2113	821
NCMAP-DT	0	0	0	0	0	0	0	0	0	0	0	0
NCMAP	2	3	1	4	4	6	0	0	0	0	4	2
AL445686.1	0	0	0	0	0	0	0	0	0	0	0	0
AL445686.2	0	0	0	0	0	0	0	0	0	0	0	0
SRRM1	2352	1541	1572	2495	2339	1982	1620	2082	2020	1976	2004	1973
AL445648.1	0	0	0	0	0	0	0	0	0	0	1	0
CLIC4	548	355	216	370	575	822	685	473	544	585	461	719
RNU6-1208P	0	0	0	0	0	0	0	0	0	0	0	0
RUNX3	7880	6036	4446	10749	9311	5559	5797	9300	8081	5897	4895	3650
MIR6731	2	9	2	3	4	0	0	4	2	4	1	1
AL445471.1	10	3	6	17	8	10	5	9	6	15	6	4
AL445471.2	0	0	5	3	1	0	3	0	0	3	2	0
MIR4425	0	0	0	4	0	0	0	3	0	0	1	1
LINC02793	1	3	0	3	4	4	0	1	0	4	0	0
AL050344.1	0	0	0	0	0	0	0	0	4	9	10	2
IFITM3P7	0	0	0	0	0	0	0	0	0	0	0	0
AL031432.1	2	0	0	0	0	0	0	0	0	2	0	0
SYF2	1063	793	875	914	1092	1029	1024	922	1108	902	940	1117
AL031432.4	8	10	5	8	6	6	10	5	15	4	1	7
AL031432.5	7	1	3	1	2	3	6	0	4	3	2	3
RSRP1	4750	3135	3886	4217	4334	4988	2289	2787	4562	3818	3762	3707
AL031432.3	3	4	3	5	3	2	11	3	3	3	13	7
AL031432.2	73	21	77	90	42	98	80	70	71	51	77	63
RHD	112	52	91	174	70	143	176	124	118	127	154	84
SDHDP6	14	3	15	16	5	13	18	6	18	11	13	9
AL928711.1	28	18	25	22	14	25	38	17	21	13	33	19
TMEM50A	1994	1225	1372	1992	1937	2103	2051	2025	2162	1691	2073	2178
RHCE	0	6	0	3	8	0	4	4	1	6	18	66
AL031284.1	0	0	0	0	0	0	6	0	0	0	2	3
MACO1	382	334	341	359	462	396	324	319	433	427	422	348
LDLRAP1	2393	2638	4209	2483	2934	2899	1750	1270	2314	2147	2797	2054
AL606491.1	13	3	14	17	21	11	7	6	7	8	14	5
MAN1C1	437	407	780	308	398	454	334	265	395	369	919	336
AL031280.1	7	5	12	10	7	7	4	6	1	1	8	2
SELENON	1075	820	774	770	992	1285	1222	869	1031	1170	1425	1336
AL020996.2	0	0	0	0	0	0	0	0	0	0	0	0
AL020996.1	6	6	9	16	7	3	6	6	13	9	16	11
MTFR1L	665	538	584	639	761	786	576	483	641	596	805	662
AUNIP	14	12	9	8	4	11	6	17	13	29	22	21
AL020996.3	0	0	0	0	0	0	0	0	0	0	0	0
AL033528.3	2	0	0	1	3	2	7	2	1	2	6	5
PAQR7	175	168	120	122	188	243	126	83	178	159	115	215
AL033528.1	0	0	0	0	0	0	0	0	0	0	0	0
STMN1	291	312	532	343	507	296	190	436	333	647	626	402
SNRPFP2	0	2	0	0	1	0	0	1	0	0	1	0
AL033528.2	0	0	0	0	0	0	0	0	0	0	0	0
MIR3917	0	0	0	0	0	0	0	0	0	0	0	0
PAFAH2	636	432	444	719	793	457	292	565	669	405	282	299
RNU6-110P	0	0	0	0	0	0	0	0	0	0	0	0
AL592064.1	0	0	0	0	0	0	0	0	0	0	0	0
AL592064.2	0	0	0	0	0	0	0	0	0	0	0	0
EXTL1	3	0	0	0	0	0	0	1	1	1	2	0
SLC30A2	0	0	0	10	9	3	0	0	0	0	1	2
AL391650.2	0	0	0	0	0	0	0	0	0	0	0	0
TRIM63	0	0	0	1	1	0	0	0	0	0	0	0
PDIK1L	133	82	136	131	154	111	85	113	156	153	112	119
FAM110D	0	0	0	0	0	0	0	0	0	0	0	0
C1orf232	0	0	0	0	0	0	0	0	0	0	0	0
AL391650.1	9	7	9	21	13	13	7	9	11	7	10	11
ZNF593	0	0	0	0	0	0	0	0	0	0	0	0
CNKSR1	51	54	79	35	96	59	27	48	25	47	126	45
CATSPER4	0	0	1	0	1	2	0	0	0	0	0	0
ZPLD2P	5	0	1	3	0	0	0	0	1	0	1	3
AL355877.2	0	0	0	0	0	0	0	0	0	0	0	0
CEP85	725	483	511	627	819	630	465	481	647	734	662	610
AL355877.1	2	4	5	1	4	0	2	1	0	3	0	0
SH3BGRL3	9824	7719	6444	8145	9317	11685	9019	9417	10633	8649	10289	11011
UBXN11	3934	3193	3102	2495	4001	5707	4536	2298	3466	2712	3244	5740
CD52	4628	5349	6475	5465	5987	4331	2969	4367	4808	3994	4194	3814
CRYBG2	58	28	31	104	96	53	57	12	36	77	44	36
AL451139.1	4	2	2	7	3	2	4	1	0	2	0	4
ZNF683	379	63	132	736	541	178	191	55	882	975	103	130
LIN28A	0	0	2	4	1	1	0	0	0	2	3	0
DHDDS	453	352	320	464	496	433	411	462	411	492	439	391
AL513365.1	0	1	2	3	1	2	1	3	2	5	6	2
DHDDS-AS1	21	16	11	25	22	26	18	16	12	23	15	17
HMGN2	2717	2397	2152	2467	3361	3578	3226	3335	3234	5072	5812	3939
DPPA2P2	0	0	0	0	0	0	0	0	0	0	0	0
RPS6KA1	3962	3455	2910	4500	4803	5227	5020	3958	5322	4152	3987	4190
MIR1976	0	0	0	0	0	0	0	0	0	0	0	0
RN7SL679P	0	0	0	0	0	0	0	0	0	0	0	0
AL627313.2	0	0	0	0	0	0	0	0	0	0	0	0
RNU7-29P	0	0	0	0	0	0	0	0	0	0	0	0
AL627313.1	0	0	0	0	0	0	0	0	0	0	0	0
AL627082.2	0	0	0	0	0	0	0	0	0	0	0	0
AL627082.1	0	0	0	0	0	0	0	0	0	0	0	0
AL512408.1	9	3	1	3	8	8	13	3	4	10	4	5
ARID1A	5939	3820	3984	6222	6238	5599	6305	5956	5518	5325	4980	5006
PIGV	288	203	201	268	266	279	158	194	223	189	241	215
RN7SL165P	1	0	1	0	1	1	2	1	1	1	0	0
AL034380.2	0	0	0	0	0	0	0	0	0	1	0	0
ZDHHC18	2164	2015	1982	3251	3416	4009	6318	2622	2867	1906	3323	2103
SFN	14	20	18	60	146	22	52	21	7	13	43	7
GPN2	658	441	544	668	755	677	490	478	658	529	571	490
AL034380.1	0	0	0	0	0	0	0	0	0	0	0	0
GPATCH3	272	237	211	254	334	321	238	226	274	239	281	258
NUDC	1025	909	888	935	1176	1133	738	928	1014	929	1139	934
NR0B2	0	0	3	0	0	0	0	0	0	0	1	0
KDF1	12	29	35	32	24	23	8	11	20	14	31	10
RPL12P13	2	0	0	0	0	0	0	0	0	0	0	0
AL356390.1	0	0	0	0	0	0	0	0	0	0	0	0
OSTCP2	0	0	0	0	0	0	0	0	0	0	0	0
TRNP1	10	17	2	27	38	23	15	2	6	9	7	35
TENT5B	4	1	1	2	3	3	2	0	2	1	7	4
SLC9A1	933	661	613	836	957	1155	1257	1020	1011	916	1083	1066
AL590640.2	0	0	0	0	0	0	0	0	0	0	0	0
CHCHD3P3	0	0	0	0	0	0	0	0	0	0	0	0
NPM1P39	6	2	5	0	3	5	4	3	2	7	4	4
SNRPEP7	0	0	0	0	0	0	0	0	0	0	0	0
AL590640.1	0	0	0	0	0	0	0	0	0	0	0	0
WDTC1	2686	2171	2030	3278	3169	2989	3582	2593	2752	2404	2890	2680
AL590640.3	1	0	1	3	0	0	0	0	0	0	3	0
FO393419.3	1	3	1	6	7	2	6	0	2	1	0	1
TMEM222	643	784	726	752	844	811	653	684	700	627	813	487
RNU6-48P	7	8	9	1	5	4	2	1	6	4	9	5
ACTG1P20	17	16	26	25	15	15	22	22	31	19	28	11
SYTL1	3703	3742	3642	4612	4895	4825	2884	3223	2815	3017	4217	2693
MAP3K6	332	248	213	255	403	347	439	281	286	271	417	383
FCN3	0	1	0	0	2	0	0	0	0	0	0	0
CD164L2	0	1	2	0	1	0	0	0	0	0	0	0
FO393419.1	0	0	0	1	0	0	0	1	0	0	1	0
GPR3	15	19	12	15	27	15	17	12	6	24	40	27
WASF2	6454	4487	3954	5856	6869	6557	6955	4457	6618	5935	5645	6529
FO393419.2	0	2	0	3	2	1	0	0	0	3	0	0
BX293535.1	11	12	17	12	27	23	12	3	19	11	48	13
AHDC1	516	497	483	686	551	477	461	521	501	401	519	352
FGR	13726	11230	6522	12118	16417	18857	17849	14646	14721	14108	14304	25139
AL031729.1	5	3	11	5	4	3	2	3	9	8	4	13
LINC02574	2	1	4	0	6	0	2	2	0	0	19	5
IFI6	1505	768	460	358	1761	619	1202	3770	389	793	14431	2766
AL445490.1	18	5	9	3	20	11	24	64	11	16	219	36
RNU6-949P	0	0	0	0	0	0	0	0	0	0	0	0
CHMP1AP1	0	0	0	0	0	0	0	0	0	0	0	0
RNU6-424P	0	0	0	0	0	0	0	0	0	0	0	0
AL020997.5	0	0	0	0	0	0	0	0	0	0	0	0
FAM76A	272	157	166	219	248	219	163	190	251	237	228	168
AL020997.1	3	0	0	4	2	0	1	1	2	1	0	1
RPEP3	0	0	0	0	0	2	0	0	0	0	0	0
STX12	798	456	514	591	734	836	793	655	808	619	657	921
AL020997.2	6	7	9	4	3	12	7	1	3	9	3	10
AL020997.3	1	2	1	2	4	5	3	1	3	3	5	3
RNU6-1245P	0	0	1	0	0	0	0	0	0	0	1	0
AL020997.4	0	0	0	4	3	0	0	0	0	0	1	3
PPP1R8	698	610	717	798	834	785	481	682	787	670	580	556
SCARNA1	0	0	1	0	0	3	2	0	0	1	0	1
THEMIS2	4450	3236	2594	3598	5736	4831	9636	4758	5433	4120	4614	6853
RPA2	923	875	996	993	1071	878	739	1041	991	861	702	727
SMPDL3B	7	3	4	4	9	2	13	16	2	10	19	9
AL512288.1	1	0	1	1	0	0	0	0	0	2	0	0
XKR8	408	474	367	464	559	655	997	373	464	442	601	466
EYA3	512	361	299	494	550	504	360	491	579	489	427	382
AL512288.2	5	7	9	7	8	8	9	5	5	8	3	7
RN7SL559P	1	0	0	1	4	2	7	2	1	2	2	1
SPCS2P4	11	4	9	8	13	29	8	8	4	5	7	8
AL137792.2	0	0	0	0	0	0	0	0	0	3	0	1
AL137792.1	0	0	0	0	0	0	8	0	0	1	1	0
RNU6-176P	0	1	0	0	1	0	2	0	2	0	0	3
PTAFR	2304	1548	1108	2133	2580	3698	6737	1714	4530	3178	3070	4690
DNAJC8	1534	1313	1373	1474	1577	1329	989	1334	1542	1483	1285	1263
ATP5IF1	1100	873	1123	1081	1084	1038	652	692	901	896	959	820
AL353622.1	91	88	113	123	120	108	51	86	80	66	75	60
AL353622.2	0	0	1	0	3	0	0	2	4	1	0	0
SESN2	423	335	337	509	453	489	713	481	421	394	294	384
MED18	118	150	155	141	186	165	134	139	279	169	112	150
PHACTR4	970	699	672	1066	953	713	636	728	939	897	874	747
CR589951.1	0	0	0	0	0	0	0	0	0	0	0	0
CR391992.1	0	2	0	0	0	0	0	0	0	0	0	0
RNU6ATAC27P	1	0	0	0	1	0	2	0	0	0	1	0
RCC1	415	390	431	418	467	439	273	358	389	403	458	379
SNHG3	732	720	924	740	816	1016	541	595	598	674	1351	546
SNORA73A	0	0	0	0	0	0	0	0	0	0	0	0
SNORA73B	13	22	9	15	19	15	4	6	19	8	19	8
PRDX3P2	4	0	0	0	1	0	0	0	0	0	0	0
AL513497.1	1	11	4	14	4	6	0	9	3	7	13	2
TRNAU1AP	411	319	329	421	482	415	283	376	381	347	391	316
SNHG12	380	309	361	382	301	370	192	369	368	269	442	177
SNORD99	7	11	12	14	7	9	5	8	12	12	12	9
SNORA61	0	0	0	0	0	0	0	0	0	0	0	0
SNORA44	0	0	0	0	0	0	0	0	0	0	0	0
SNORA16A	0	0	0	0	0	0	0	0	0	0	0	0
TAF12	391	290	254	315	403	356	425	397	432	401	404	445
RAB42	1	1	3	7	6	3	5	7	9	6	0	13
LINC01715	3	0	6	1	5	0	3	0	4	0	5	2
RNU11	0	0	0	0	0	0	0	0	0	0	0	0
AL360012.1	0	0	0	0	0	0	0	0	0	0	0	0
GMEB1	284	227	215	426	372	347	263	357	357	344	277	276
AL645729.1	0	0	0	0	0	0	0	0	0	0	0	0
YTHDF2	1053	783	861	1040	1121	1048	906	969	976	938	951	923
OPRD1	3	5	5	8	5	7	5	5	4	7	1	20
AL009181.2	2	0	3	0	0	0	0	2	0	1	1	5
AL009181.1	0	0	0	0	0	0	0	0	0	0	0	0
EPB41	3576	2939	4004	4427	4341	3537	2769	3157	4484	3379	3813	2759
AL138785.2	0	0	0	0	2	0	0	1	0	1	0	2
AL138785.1	0	0	0	0	0	0	0	0	0	0	0	0
AL138785.3	0	0	0	1	2	0	0	0	0	0	0	0
TMEM200B	0	0	0	1	1	0	0	0	0	0	0	0
AL357500.1	0	0	0	1	3	0	0	0	0	0	0	0
SRSF4	1985	1527	1607	1974	2118	2032	1564	2054	1943	1869	1947	1595
AL357500.2	0	0	0	0	0	0	0	0	0	0	0	0
MECR	110	115	108	123	158	168	117	113	110	110	173	76
AL590729.1	3	2	4	7	6	2	0	2	4	3	6	1
PTPRU	16	11	6	13	25	10	6	18	13	4	44	17
LINC01756	0	0	0	0	0	0	0	0	0	0	0	0
AL671862.1	0	0	0	0	0	0	0	0	0	0	0	0
AC092265.1	0	0	0	0	0	0	0	0	0	0	0	0
AL645944.2	0	0	0	0	0	0	0	0	0	0	0	0
AL645944.1	0	0	0	0	0	0	0	0	0	0	0	0
LINC01648	0	0	0	0	0	0	0	0	0	0	0	0
AL137076.1	0	0	0	0	3	0	0	0	1	0	0	0
AL021921.1	0	0	0	0	0	0	0	0	0	0	0	0
AL161638.2	0	0	0	0	0	0	0	0	0	0	0	0
AL161638.1	0	0	0	0	0	0	0	0	0	0	0	0
MATN1	8	7	4	10	11	6	5	9	5	8	20	1
MATN1-AS1	83	89	110	73	100	83	83	53	64	101	110	46
AL137857.1	6	16	17	14	19	13	7	10	7	8	9	6
LAPTM5	18769	12413	12493	15274	15824	20882	28815	15346	19195	16264	20756	21892
MIR4420	11	6	15	22	19	22	54	23	7	18	47	43
AL137027.1	0	0	0	0	0	0	0	0	0	0	0	0
LINC01778	0	0	0	0	0	0	0	0	0	0	0	0
RN7SKP91	0	0	0	0	0	0	0	0	0	0	0	0
AL445235.1	0	0	0	0	0	1	0	0	0	0	0	1
SDC3	104	40	45	66	72	96	140	106	74	94	225	135
RN7SL371P	0	0	0	0	0	0	0	0	0	0	0	0
PUM1	2096	1316	1385	2051	1971	1916	1731	1832	2057	1768	1626	1448
AL356320.2	0	1	0	0	2	1	0	0	0	0	0	0
AL356320.1	0	1	0	1	1	0	0	0	1	0	0	0
SELENOWP1	0	0	0	0	0	0	0	0	0	0	0	0
AC114495.1	0	0	0	0	0	0	0	0	0	0	0	0
NKAIN1	0	0	0	0	1	0	0	0	0	0	22	0
SNRNP40	461	322	374	339	430	420	329	499	491	505	373	361
AC114495.2	11	7	9	10	13	10	13	11	17	11	11	7
ZCCHC17	330	264	329	345	440	333	235	359	375	374	261	376
AL451070.1	0	0	0	0	1	0	0	1	1	0	3	2
FABP3	19	11	9	16	24	19	4	10	25	12	3	12
SERINC2	87	57	42	15	236	444	235	110	30	257	172	265
AC209007.1	0	0	0	0	0	0	0	0	0	0	0	0
RNU6-40P	0	0	0	0	0	0	0	0	0	0	0	0
LDC1P	4	3	1	1	4	4	1	1	1	0	0	0
AC209007.2	0	0	0	0	0	0	0	0	0	0	0	0
LINC01226	29	27	8	12	27	7	3	4	4	1	8	8
AC114488.1	0	0	0	0	0	0	0	0	0	0	0	0
TINAGL1	0	4	6	20	29	21	2	0	0	0	4	0
HCRTR1	9	3	7	9	5	5	10	3	4	7	7	8
PEF1	691	708	784	714	882	908	772	748	767	604	1046	716
PEF1-AS1	2	7	3	2	4	9	4	6	0	4	12	6
AC114488.2	0	3	0	1	0	1	0	0	0	0	2	0
COL16A1	1	1	1	1	2	2	1	0	2	2	0	4
ADGRB2	129	154	65	100	158	88	25	31	95	34	27	36
MIR4254	0	2	0	0	0	1	0	0	0	0	0	0
AL354919.2	0	0	0	0	0	1	0	0	0	0	0	0
SPOCD1	98	106	114	113	102	204	78	92	59	44	148	118
AL354919.1	0	0	0	0	0	0	0	0	0	0	0	0
AL136115.2	11	7	5	5	5	6	0	11	0	8	1	6
PTP4A2	6989	4349	4343	6368	6575	6760	5122	5466	6006	5556	5613	5863
AL136115.1	6	5	6	14	19	7	5	15	5	6	1	5
AL136115.3	0	0	0	0	0	0	0	0	0	0	0	0
KHDRBS1	1924	1335	1456	1696	1894	2071	1874	1948	1999	1944	2261	1723
AL445248.1	2	7	5	7	7	9	4	3	4	4	4	1
TMEM39B	374	280	302	306	341	384	330	290	388	325	390	355
MIR5585	0	0	0	0	0	0	0	0	0	0	0	0
AL445248.2	0	0	0	2	0	0	0	0	0	0	0	0
KPNA6	1155	814	746	1024	1072	1048	925	977	1084	985	938	764
AL049795.2	0	0	0	0	0	0	0	0	0	0	0	0
TXLNA	1396	1072	1230	1423	1525	1561	845	1042	1399	1273	1047	1119
CCDC28B	112	148	127	179	196	139	83	153	116	120	147	79
AL049795.1	3	3	8	7	7	5	6	7	6	4	9	1
IQCC	33	31	42	54	59	41	12	40	44	47	31	21
DCDC2B	6	5	6	30	14	18	18	7	7	10	6	9
TMEM234	143	163	127	172	197	178	164	148	135	96	142	116
EIF3I	1503	1371	1385	1380	1728	1727	1280	1394	1809	1538	1899	1706
MTMR9LP	65	142	45	120	128	20	36	101	24	44	41	20
FAM167B	23	36	10	29	24	11	16	54	11	16	7	4
LCK	5445	5149	8341	7406	5268	4794	2424	4966	4608	4226	5477	2221
AL121991.1	1	1	1	1	0	1	0	1	0	0	0	0
AL109945.2	0	0	0	0	0	0	0	0	0	0	0	0
HDAC1	2764	2076	2294	2870	2871	2580	1614	2274	2401	2344	2314	1985
MARCKSL1	666	985	813	746	937	942	855	561	664	524	997	671
AL109945.1	0	0	0	0	0	0	0	0	1	0	0	0
TSSK3	11	7	12	14	12	10	4	8	2	7	4	10
FAM229A	227	242	216	270	292	308	177	140	163	194	189	177
BSDC1	1580	1211	1285	1609	1840	1590	1397	1268	1397	1410	1366	1353
GAPDHP20	0	0	0	0	0	0	0	0	0	0	0	0
AL356986.1	0	0	0	0	0	0	0	0	0	0	0	0
LRRC37A12P	0	0	0	0	0	0	0	0	0	0	0	0
RN7SL122P	0	0	0	0	0	0	0	0	0	0	0	0
AL033529.1	0	0	0	0	0	0	0	0	0	0	0	0
ZBTB8B	0	0	0	0	0	0	0	0	0	0	0	0
ZBTB8A	1	1	0	3	3	3	3	1	3	3	5	0
ZBTB8OS	305	227	201	268	330	287	192	305	277	281	324	304
AC114489.1	2	0	3	1	1	0	0	0	0	0	0	5
RBBP4	1483	1106	1107	1491	1515	1254	1094	1337	1512	1465	1143	1268
SYNC	0	0	4	0	2	0	0	1	0	0	4	1
AC114489.2	0	0	0	0	0	0	0	0	0	0	0	0
KIAA1522	95	39	50	81	172	170	103	35	118	54	177	167
YARS1	1354	1145	1019	1468	1684	1324	990	1264	1250	1118	1765	1035
S100PBP	756	542	547	851	807	686	463	495	605	562	569	470
FNDC5	5	7	9	14	12	16	6	1	7	7	5	7
HPCA	0	0	0	1	0	0	2	0	2	0	1	0
TMEM54	1	0	2	20	12	11	0	0	1	0	4	5
AL031602.2	14	8	8	31	17	24	63	19	13	15	22	14
RNF19B	1252	1002	723	1372	1601	1687	3651	2001	1375	1356	2365	1373
AL031602.1	2	0	3	4	3	2	2	1	2	5	2	5
AL355864.1	8	5	7	3	9	2	12	9	0	8	4	5
AL355864.2	0	3	3	5	2	2	7	4	5	3	6	3
AL020995.1	3	0	0	0	0	0	0	0	0	0	0	0
AK2	2091	1517	1577	1675	2096	1930	1637	1909	1990	2168	2332	2020
AL020995.2	0	0	0	1	0	3	0	0	0	0	0	0
AZIN2	106	95	117	105	128	95	85	77	86	63	174	54
AL662907.1	29	32	21	46	34	30	12	20	25	40	21	29
TRIM62	525	416	355	612	502	485	402	379	430	348	448	358
AL662907.2	36	14	18	62	39	35	42	50	18	24	35	19
AL662907.3	0	0	0	0	0	0	0	0	0	0	0	0
ZNF362	544	460	359	517	576	603	673	548	643	478	557	584
AL513327.2	10	0	3	7	10	2	10	8	6	3	5	4
A3GALT2	1	2	0	7	2	7	20	4	1	7	9	12
AL513327.1	38	31	16	57	76	106	206	84	54	47	42	91
PHC2	1392	1382	1117	1719	2198	2928	5225	1822	2118	1515	2182	3628
MIR3605	2	1	0	5	3	5	12	1	2	0	1	4
RN7SKP16	4	6	7	8	6	2	13	10	12	7	4	11
PHC2-AS1	0	0	0	4	0	1	0	0	2	0	1	0
TLR12P	0	0	0	0	0	0	0	0	0	0	0	0
ZSCAN20	50	32	30	55	45	51	20	48	43	39	37	30
AC115285.1	0	0	0	0	0	0	0	0	0	0	0	0
CSMD2	2	0	1	0	0	0	0	0	0	0	1	0
HSPD1P14	0	0	0	0	0	0	0	0	0	0	0	0
HMGB4	0	0	0	0	0	0	0	0	0	0	0	0
CSMD2-AS1	0	0	0	0	0	0	0	0	0	0	0	0
RNA5SP42	0	0	0	0	0	0	0	0	0	0	0	0
C1orf94	0	0	0	0	0	0	0	0	0	0	0	0
AC115286.1	0	0	0	0	0	0	0	0	0	0	0	0
AC099565.1	0	0	0	0	0	0	0	0	0	0	0	0
MIR552	0	0	0	0	0	0	0	0	0	0	0	0
SMIM12	733	553	566	670	662	721	533	537	735	617	715	577
GJB5	3	5	2	3	1	7	1	4	1	0	9	7
GJB4	1	0	0	0	0	1	0	0	0	0	3	0
AL121988.1	0	0	0	0	0	0	0	0	0	0	0	0
GJB3	3	1	0	2	10	0	0	0	0	0	0	0
GJA4	1	4	0	1	4	3	4	2	4	0	1	6
AL122010.1	0	0	0	0	0	0	0	0	0	0	0	0
DLGAP3	31	28	22	29	31	33	50	24	35	15	39	25
AC114490.3	73	49	46	105	76	60	31	56	54	52	56	25
AC114490.1	27	18	27	32	23	22	22	17	21	21	19	11
AC114490.2	0	0	0	0	0	0	3	2	0	0	0	0
TMEM35B	0	1	0	0	1	1	0	0	0	0	0	0
ZMYM6	362	274	271	338	425	482	289	248	326	298	253	337
ZMYM1	214	171	149	249	254	240	129	146	193	172	167	141
RPL12P45	0	0	0	0	0	0	0	0	0	0	0	0
EFCAB14P1	0	0	1	0	1	0	0	4	2	4	5	3
AL590434.2	0	0	1	0	0	0	0	1	0	0	2	0
SFPQ	5708	4639	5045	5955	6902	6544	5404	6461	4855	5992	5877	4921
AL590434.1	1	0	0	0	0	0	0	0	0	0	0	0
ZMYM4	707	488	523	686	771	572	590	737	834	730	670	632
RN7SL503P	0	0	0	1	0	4	0	0	0	0	0	0
AL160000.1	0	0	0	0	0	0	0	0	0	0	0	0
RPL5P4	21	6	23	13	15	5	2	4	20	10	8	10
ZMYM4-AS1	0	0	1	0	0	0	0	2	0	0	0	0
AL356362.1	0	0	0	0	0	0	0	0	0	0	0	0
KIAA0319L	1864	1253	1331	1727	2043	2104	2046	1788	1887	1815	2334	2871
AC004865.1	1	0	0	2	1	0	0	0	1	0	0	1
NCDN	606	476	615	671	593	556	485	535	537	595	868	571
AC004865.2	79	90	101	95	123	84	94	186	121	91	139	64
TFAP2E	92	80	74	115	111	79	52	78	94	59	61	69
PSMB2	1485	1158	994	1296	1415	1408	1225	1341	1324	1416	1619	1237
C1orf216	363	206	211	482	393	269	188	354	341	281	236	208
CLSPN	24	26	18	38	70	38	26	121	48	138	103	80
AL354864.1	0	0	0	0	0	0	0	2	0	0	1	0
AGO4	2580	1413	1117	2608	2723	3130	3886	2266	3094	2651	2255	3392
AGO1	1700	1181	1120	1799	1964	1905	1754	1121	1767	1496	1194	2096
CFAP97P1	0	0	0	0	0	0	1	0	0	1	0	0
AL139286.2	1	0	0	5	5	9	1	1	5	0	1	6
AL139286.1	0	0	0	0	0	0	0	0	0	0	0	0
AGO3	707	494	596	966	911	788	573	627	655	702	703	572
AL138787.2	3	4	3	9	5	4	1	2	1	1	7	2
AL138787.1	2	0	1	0	0	1	0	1	0	1	0	2
TEKT2	1	0	2	2	2	11	22	3	0	1	14	5
ADPRS	385	379	390	354	449	479	287	324	435	378	458	405
COL8A2	116	47	62	71	72	188	128	98	112	131	179	260
TRAPPC3	783	651	688	719	814	900	666	632	703	611	873	755
MAP7D1	4165	3395	3338	3895	4146	4430	4617	3634	4174	3564	4118	3694
RN7SL131P	0	0	0	0	0	0	0	0	0	0	0	0
THRAP3	2808	1962	1923	2724	2884	2523	2285	2664	2885	2353	1853	2161
UBE2V2P4	0	0	0	0	1	0	0	0	0	1	0	0
SH3D21	42	32	40	70	57	59	66	31	45	53	59	40
EVA1B	0	0	0	0	0	0	0	0	0	0	0	0
AL591845.1	5	1	4	7	3	7	1	3	1	1	2	3
STK40	2606	2455	1908	2934	3234	3959	5069	2374	2863	1911	3392	3329
LSM10	731	786	856	708	776	984	659	594	761	663	852	863
RNU4-27P	0	0	0	0	0	0	0	0	0	0	0	0
OSCP1	12	9	18	17	16	16	10	8	11	7	9	7
SNORA63C	0	0	0	0	1	3	0	0	0	0	0	0
MRPS15	450	412	434	430	480	514	422	441	468	432	667	509
CSF3R	11278	9847	8486	15011	17728	27458	66043	18451	21145	16523	22665	29974
FTLP18	0	0	0	0	0	0	0	0	0	0	0	0
AL596257.1	0	0	0	0	0	0	0	0	0	0	0	0
AC117945.2	0	0	0	0	0	0	0	0	0	0	0	0
AC117945.1	0	0	0	0	0	0	0	0	0	0	0	0
GRIK3	0	1	1	0	0	0	0	0	0	0	0	0
AL031430.1	0	0	0	0	0	0	0	0	0	0	0	0
AL353604.1	0	0	0	0	0	0	0	0	0	0	0	0
MIR4255	0	0	0	0	0	0	0	0	0	0	0	0
RNU6-636P	0	0	0	0	0	0	0	0	0	0	0	0
RNA5SP43	0	0	0	0	0	0	0	0	0	0	0	0
RPS29P6	0	0	0	0	0	0	0	0	0	0	0	0
LINC01137	45	56	61	67	58	74	52	27	30	42	77	66
ZC3H12A	1003	896	652	1003	1130	1953	3556	2085	629	1081	1943	1158
MIR6732	0	0	0	0	0	0	0	0	0	0	0	0
MEAF6	944	656	670	927	1055	880	646	708	901	788	661	686
MIR5581	5	2	2	9	4	4	1	3	7	6	0	3
SNIP1	227	191	212	316	340	263	300	272	364	192	235	188
FTH1P1	4	4	8	14	5	5	7	8	0	5	12	1
AL034379.1	41	22	32	24	16	12	1	12	17	23	14	15
DNALI1	2	2	0	6	7	0	0	8	4	1	0	2
GNL2	770	500	519	670	792	624	640	627	677	662	678	648
AL513220.1	0	0	0	0	0	0	0	0	0	0	0	0
RSPO1	1	0	1	0	1	0	0	0	0	0	0	0
C1orf109	196	165	244	174	247	202	115	184	165	172	158	133
CDCA8	29	26	24	43	77	32	44	81	46	142	67	69
EPHA10	1	4	5	0	13	0	1	3	0	0	4	2
AC104336.1	0	0	0	0	0	0	0	0	0	0	0	0
ACTN4P2	0	0	0	0	0	0	0	0	0	0	0	0
AL929472.1	0	0	0	0	0	0	0	0	0	0	0	0
MANEAL	31	25	23	55	33	11	20	35	27	19	15	12
AL929472.3	0	0	0	0	0	0	0	0	0	0	0	0
YRDC	223	190	220	251	241	298	317	243	151	241	419	331
C1orf122	185	204	225	144	171	279	184	135	137	143	307	125
MTF1	1082	666	586	1006	1005	1313	1500	1013	1349	1077	1113	1434
AL929472.4	1	1	0	0	0	0	0	5	0	1	4	1
AL929472.2	0	0	0	0	0	0	0	0	0	0	0	0
INPP5B	912	510	611	406	685	772	431	507	515	608	460	550
AL929472.5	0	0	0	1	0	0	0	1	0	0	0	0
RNU6-584P	0	0	0	0	0	0	0	0	0	0	0	0
AL603790.1	0	0	0	0	0	0	0	0	0	0	0	0
SF3A3	1301	954	1124	1190	1398	1232	807	1222	1256	1319	1118	984
RNU6-510P	2	5	5	1	1	2	2	1	6	6	0	2
FHL3	330	350	266	241	423	572	429	390	302	478	361	498
UTP11	194	163	146	164	231	228	172	198	231	207	184	227
POU3F1	4	1	4	3	4	1	4	2	0	3	3	0
MIR3659HG	0	0	0	1	0	0	0	0	0	0	0	0
AL139158.1	0	0	0	0	0	0	0	0	0	0	0	0
MIR3659	0	0	0	0	0	0	0	0	0	0	0	0
LINC02786	0	0	0	0	0	0	0	0	0	0	0	0
AL390839.1	0	0	0	0	0	0	0	0	0	0	0	0
AL390839.2	0	0	0	0	0	0	0	0	0	4	0	0
LINC01343	0	0	0	0	0	0	0	0	0	2	0	0
AL513479.1	0	0	0	0	0	0	2	3	0	3	0	0
RNU6-753P	0	0	0	0	0	0	0	0	0	0	0	0
LINC01685	1	4	0	1	0	0	0	3	1	5	2	2
HSPA5P1	0	2	1	2	1	1	1	1	0	0	8	5
AL354702.1	0	0	0	0	0	0	0	0	0	0	0	0
RRAGC	217	205	242	219	279	340	235	173	220	183	237	186
AL139260.2	0	0	0	0	0	0	0	0	0	0	0	0
AL139260.1	11	10	4	9	4	20	7	4	5	9	3	1
MYCBP	292	200	269	214	357	358	256	236	279	279	259	314
AL139260.3	0	1	0	0	0	0	0	0	0	0	0	0
GJA9	2	0	1	2	5	1	1	0	3	0	1	0
RHBDL2	4	2	4	4	4	0	0	5	0	1	0	2
RNU6-605P	0	0	0	0	0	0	0	0	0	0	0	0
AL714019.1	0	0	0	0	0	0	0	0	0	0	0	0
EIF1P2	0	0	0	0	0	0	0	0	0	0	0	0
AKIRIN1	1391	941	1163	1408	1408	1498	1645	1168	1261	1266	1577	1357
NDUFS5	692	722	938	689	990	889	433	551	653	812	928	814
MACF1	14726	8092	8588	17383	16466	9625	7487	14235	13470	11119	7014	6879
RNU6-608P	0	0	0	0	0	0	0	0	0	0	0	0
RNA5SP44	0	0	0	0	0	0	0	0	0	0	0	0
AL442071.2	0	0	0	1	1	0	0	1	0	0	0	0
AL442071.1	0	0	0	0	1	0	0	0	0	0	1	0
HSPE1P8	0	0	0	1	1	0	0	0	0	0	0	0
BMP8A	119	122	83	143	144	104	103	126	103	161	133	134
OXCT2P1	0	1	1	0	4	0	3	0	0	0	0	0
PPIEL	319	266	217	377	352	315	217	271	339	320	356	240
PABPC4	2294	1724	2237	2069	2531	2537	2230	1181	1875	1884	2323	2253
PABPC4-AS1	43	21	21	52	56	53	50	33	16	26	37	35
SNORA55	17	17	11	18	13	13	7	11	1	11	24	16
HEYL	5	4	2	2	6	0	9	3	5	4	4	9
AL035404.2	0	0	0	0	0	0	0	0	0	0	0	0
NT5C1A	0	0	0	0	0	0	0	0	1	1	1	0
HPCAL4	129	215	186	130	203	161	92	81	132	197	387	75
PPIE	1046	901	728	726	1259	769	496	771	674	621	997	506
AL035404.1	0	0	0	0	1	0	0	1	0	0	0	0
RNU7-121P	0	0	0	0	0	0	0	0	0	0	0	0
BMP8B	142	92	125	142	248	137	112	91	156	137	158	132
OXCT2	2	4	2	9	18	0	6	1	0	6	7	7
BMP8B-AS1	1	3	2	5	3	1	2	1	0	1	2	5
AL033527.3	5	0	6	7	5	0	1	1	8	9	0	9
AL033527.2	0	0	0	0	0	0	0	0	0	0	0	0
AL033527.4	15	11	18	52	70	36	33	51	34	46	50	44
LINC02811	1	0	1	1	3	2	3	5	4	3	5	2
TRIT1	277	213	194	241	266	305	185	164	262	170	203	216
AL033527.1	0	0	0	0	0	0	0	0	0	0	0	0
MYCL	620	348	352	268	425	624	592	209	830	474	261	536
MYCL-AS1	0	0	0	0	0	0	0	0	0	0	0	1
AL663070.1	0	0	0	0	0	0	0	0	0	0	1	0
MFSD2A	197	123	137	140	151	232	231	114	176	160	115	189
AL663070.2	51	55	51	21	47	47	23	53	57	58	48	67
CAP1	7765	4555	4447	6912	7301	7817	8305	8261	8883	8005	7827	7881
PPT1	3916	2069	2325	2306	3012	5061	6045	4260	5877	4099	4574	6497
OAZ1P1	0	0	0	0	0	0	0	0	0	0	0	0
RLF	510	342	413	598	558	510	572	547	538	402	487	371
RNU6-1237P	0	0	0	1	0	0	0	0	0	0	0	0
TMCO2	0	0	0	0	0	0	0	0	0	0	0	0
AL050341.2	84	87	102	83	98	63	56	59	87	80	73	80
ZMPSTE24	477	317	261	427	530	528	453	481	523	401	447	447
AL050341.1	1	1	0	2	1	0	2	2	1	2	1	2
COL9A2	308	253	170	146	304	314	1191	246	263	245	426	384
AL031985.2	1	1	0	0	0	0	0	0	0	0	0	0
SMAP2	7002	5401	5593	6084	8302	8885	11583	6460	8607	5701	6951	12284
AL031985.1	5	0	2	0	6	3	3	2	0	2	1	5
AL031985.4	5	0	2	1	2	2	1	3	2	3	1	5
ZFP69B	27	15	23	25	32	40	12	23	32	28	49	21
AL031985.3	32	11	19	26	30	25	11	23	22	20	27	26
AL603839.4	5	3	2	1	7	2	1	3	1	8	6	5
ZFP69	136	124	117	164	176	136	83	129	145	111	105	103
AL603839.3	2	9	4	13	7	9	11	12	5	0	6	1
EXO5	83	61	88	92	92	64	74	77	94	108	97	56
AL603839.1	0	0	0	0	0	0	0	0	0	0	0	0
AL603839.2	2	4	0	7	8	4	0	3	1	4	5	4
ZNF684	51	41	46	46	53	46	54	94	56	54	103	64
AL356379.2	0	0	0	0	0	0	0	0	0	0	0	0
AL356379.1	0	0	0	0	0	0	0	0	0	0	0	0
GTF2F2P2	0	0	0	0	0	0	0	0	0	0	0	0
RIMS3	154	93	77	145	113	87	56	59	147	70	97	95
AL031289.2	1	0	1	0	1	4	1	1	0	1	0	4
AL031289.1	4	0	0	0	4	5	1	1	0	0	5	2
NFYC-AS1	25	27	18	34	26	14	22	19	25	20	28	20
NFYC	1216	1017	918	1109	1214	1520	1302	1191	1244	1027	1262	1279
MIR30E	0	0	0	0	1	0	0	0	0	0	0	0
MIR30C1	1	0	0	1	2	0	0	1	0	1	0	0
KCNQ4	7	18	13	7	7	7	10	6	4	14	24	25
RN7SL326P	0	0	0	0	0	0	0	0	0	0	0	0
CITED4	141	123	175	90	72	216	256	166	118	441	839	388
AC119677.1	0	0	0	0	0	0	0	0	0	0	0	0
AL391730.1	0	0	0	0	0	0	0	0	0	0	0	0
AL391730.2	0	0	0	0	0	0	0	0	0	0	0	0
UBE2V1P8	0	0	0	0	0	0	0	0	0	0	0	0
CTPS1	285	172	245	319	260	265	219	305	295	315	304	206
SLFNL1-AS1	21	14	15	31	26	28	20	14	16	21	23	15
SLFNL1	19	11	16	22	16	12	0	9	8	9	15	4
SCMH1	335	304	275	407	356	327	195	267	268	374	332	302
RPL23AP17	0	0	0	0	0	0	1	0	0	0	1	2
AC093151.7	0	0	0	0	1	2	1	0	0	0	0	0
AC093151.2	2	1	0	0	2	0	0	0	1	0	0	2
AC093151.1	0	0	0	0	0	0	0	0	0	1	0	0
AC093151.5	48	121	42	96	80	27	44	11	89	12	4	32
FOXO6	8	16	2	7	8	5	3	0	1	1	7	9
FOXO6-AS1	0	0	0	0	1	0	0	0	0	0	0	0
RNA5SP45	0	0	0	0	0	0	0	0	0	0	0	0
EDN2	0	0	0	1	2	0	0	0	0	0	5	0
HIVEP3	991	612	428	1072	1086	1170	596	1071	1070	1035	879	318
AL445933.2	0	1	0	1	1	1	0	1	0	1	0	0
AL445933.1	5	5	1	14	2	12	0	10	2	4	2	1
AC119676.1	0	0	0	0	0	0	0	0	0	0	0	0
AL158216.1	0	0	0	0	0	0	0	0	0	0	0	0
HNRNPFP1	0	0	0	0	0	0	0	0	0	0	0	0
AC114492.1	0	0	0	0	0	0	0	0	0	0	0	0
GUCA2B	2	0	0	0	0	0	0	0	0	0	0	0
GUCA2A	0	0	0	2	1	1	0	0	0	0	0	1
FOXJ3	1478	1195	1139	1609	1774	1527	1099	1453	1606	1324	1507	1127
AC096540.1	3	2	1	3	0	2	0	2	2	1	2	0
RIMKLA	9	4	4	9	14	1	1	2	3	4	9	6
AL513331.1	0	0	0	0	0	0	0	0	0	0	0	0
ZMYND12	10	12	8	7	13	15	8	5	7	4	11	17
PPCS	669	490	514	589	639	725	585	495	588	567	598	471
CCDC30	98	63	62	77	96	75	45	69	63	46	66	58
RPS3AP11	1	0	0	0	1	0	0	0	0	0	0	0
TMSB4XP1	47	30	33	31	32	33	8	31	27	34	32	60
RNU6-536P	0	0	2	1	0	0	0	0	0	0	0	0
AL445669.1	0	0	0	2	0	0	0	1	0	2	0	1
PPIH	198	220	204	212	248	181	106	163	157	163	194	115
AC098484.4	139	74	95	135	131	134	90	100	122	93	95	92
AC098484.2	4	6	5	4	3	0	0	5	1	1	1	1
YBX1	8365	6091	5821	7055	8288	7367	6095	6449	7897	7128	7783	7588
CLDN19	2	1	0	1	2	2	0	0	0	1	2	1
P3H1	861	664	737	726	950	926	704	603	779	700	794	764
C1orf50	110	56	71	103	99	53	63	73	85	86	94	38
AC098484.3	0	0	0	0	0	0	0	0	0	0	0	0
AC098484.1	0	0	0	0	0	0	0	0	0	0	0	0
TMEM269	23	12	4	18	14	10	11	8	7	20	15	9
SVBP	117	108	112	108	110	125	106	97	100	112	123	88
ERMAP	272	178	143	227	286	289	344	161	279	251	197	280
AL512353.1	23	12	17	15	33	10	18	14	21	20	29	22
ZNF691	143	121	152	160	134	157	116	106	179	137	111	89
AL512353.2	0	0	0	0	0	0	1	0	0	0	0	0
AL512353.3	0	0	0	0	0	0	0	0	0	0	0	0
ATP6V1E1P1	0	1	0	0	3	0	0	1	1	0	0	1
SLC2A1	893	777	680	1379	1118	865	762	1299	776	701	692	386
ATP6V0CP4	1	3	0	7	2	9	0	2	2	2	2	0
SLC2A1-AS1	5	8	2	19	1	12	0	6	19	8	3	4
AC099795.1	1	0	0	1	1	6	0	0	3	0	0	1
RNU6-880P	0	0	0	0	0	0	0	0	0	0	0	0
AL161637.2	0	0	0	0	0	0	0	0	0	0	0	0
AL161637.1	0	0	0	0	0	0	0	0	0	0	0	0
FAM183A	0	3	0	0	1	1	0	0	0	0	0	0
EBNA1BP2	384	303	257	310	331	324	299	281	344	343	377	285
MIR6733	0	0	0	0	0	0	0	0	0	0	0	0
CFAP57	3	4	1	4	1	0	0	1	0	2	3	1
RNA5SP46	0	0	0	0	0	0	0	0	0	0	0	0
TMEM125	0	4	4	2	5	2	0	1	2	3	5	1
C1orf210	0	0	0	0	3	0	0	0	1	0	0	0
TIE1	31	36	7	9	33	7	32	15	11	5	17	10
MPL	23	25	19	43	33	30	44	41	19	28	30	80
AL139289.2	0	0	2	0	0	0	0	5	0	1	2	1
AL139289.1	4	8	5	11	11	14	3	8	10	3	9	4
CDC20	28	31	46	23	84	36	40	108	29	146	148	99
ELOVL1	1621	1415	1211	1583	1780	1577	1353	1265	1699	1318	1405	1359
MIR6734	0	0	0	0	0	0	0	0	0	0	0	0
MED8	381	299	331	390	396	404	286	447	460	484	422	401
MED8-AS1	12	10	7	24	24	13	12	15	20	32	19	15
SZT2	2261	1677	1784	2697	2739	2429	2385	2294	2169	2189	2423	1717
SZT2-AS1	0	0	0	0	0	0	0	0	0	0	0	0
MIR6735	0	0	0	0	0	0	0	0	0	0	0	0
HYI	0	0	0	0	0	0	0	0	0	0	0	0
HYI-AS1	4	2	1	1	0	3	0	0	0	0	0	0
PTPRF	41	13	21	54	80	90	92	30	26	31	55	61
KDM4A	301	255	227	300	373	374	349	301	355	256	263	283
AL451062.4	0	0	0	0	0	0	0	0	0	0	0	0
KDM4A-AS1	28	43	17	40	46	35	48	31	25	29	26	22
ST3GAL3	34	27	48	78	70	47	15	58	29	45	59	25
AL451062.1	0	0	0	0	0	0	0	0	0	0	0	0
AL451062.3	0	0	0	0	0	0	0	0	0	0	0	0
AL451062.2	0	0	0	0	0	0	0	0	0	0	0	0
MIR6079	0	0	0	0	0	0	0	0	0	0	0	0
SHMT1P1	0	0	0	2	1	0	3	0	0	0	0	0
ARTN	1	0	6	2	5	2	1	5	1	2	3	0
AL357079.1	38	50	20	45	55	28	31	30	41	34	40	20
AL357079.3	15	8	6	13	15	9	7	11	11	5	2	7
IPO13	662	606	708	723	763	728	508	635	699	755	615	594
AL357079.2	0	0	0	0	1	0	0	0	1	1	0	0
DPH2	425	363	442	415	427	480	308	354	403	372	597	249
ATP6V0B	1948	2393	2070	1851	2932	4085	3679	1897	2111	2124	3012	3075
B4GALT2	36	42	42	50	75	42	29	60	56	78	80	52
CCDC24	60	71	41	42	56	71	55	61	32	68	57	45
SLC6A9	7	6	5	5	21	2	6	7	2	16	28	5
AL139220.2	1	0	1	1	5	1	0	2	0	0	0	3
AL139220.1	0	0	0	0	0	0	0	0	0	0	0	0
KRT8P47	0	0	0	0	0	0	0	0	0	0	0	0
RN7SL479P	0	0	0	0	0	0	0	0	0	0	0	0
KLF17	0	0	0	0	0	0	0	0	0	0	0	0
AL356653.1	2	4	1	0	0	0	0	0	0	2	0	1
KLF18	0	0	0	0	0	0	0	0	0	0	0	0
AL359839.2	0	0	0	0	0	0	0	0	0	0	0	0
AL359839.1	0	0	0	0	0	0	0	0	0	0	0	0
OOSP1P1	0	0	0	0	0	0	0	0	0	0	0	0
AL035417.1	0	0	0	0	0	0	0	0	0	0	0	0
AL035417.2	0	0	0	0	0	0	0	0	0	0	0	2
DMAP1	1351	1212	1241	1527	1600	1498	898	1075	1156	1113	1244	1053
ERI3	338	340	372	344	375	424	349	290	342	285	470	271
ERI3-IT1	9	0	9	7	5	10	3	9	4	7	6	1
RNU6-369P	0	0	0	0	0	0	0	0	0	0	0	0
RNF220	1680	1589	1518	1954	2000	1963	1383	1401	1573	1409	1362	1323
MIR5584	0	0	0	0	0	0	0	0	0	0	0	0
TMEM53	76	70	52	48	94	66	58	56	53	60	77	56
ARMH1	406	509	757	365	454	646	620	510	413	828	1263	656
RNU5F-1	9	3	2	3	25	6	4	6	2	6	1	13
RNU5D-1	11	0	2	5	9	5	1	6	1	7	1	14
KIF2C	56	35	41	43	63	38	23	93	42	125	104	74
AL592166.1	3	1	3	3	5	1	0	1	1	0	2	1
RPS8	13234	12971	21326	13849	14222	17055	9587	8011	12831	12203	13291	11345
SNORD55	0	0	0	0	0	0	0	0	0	0	0	0
SNORD46	12	4	18	20	16	27	6	15	5	12	17	14
SNORD38A	0	0	0	0	0	0	0	0	0	0	0	0
SNORD38B	0	0	0	0	0	0	0	0	0	0	0	0
RPS15AP11	1	0	0	4	2	0	6	0	1	1	1	3
BEST4	11	7	13	20	14	14	19	7	12	9	22	4
PLK3	551	624	680	862	1110	1350	2414	701	426	559	1509	963
TCTEX1D4	1	0	7	17	14	21	48	7	2	4	11	17
BTBD19	88	90	70	157	192	183	373	96	51	74	152	188
PTCH2	21	29	31	35	20	37	22	26	20	16	36	26
RNU5E-6P	0	0	0	0	0	0	0	0	0	0	0	0
AL136380.1	1	1	0	1	0	0	3	0	1	0	0	3
EIF2B3	162	137	183	132	163	170	97	155	191	161	135	149
RNA5SP47	0	0	0	0	0	0	0	0	0	0	0	0
CCNB1IP1P1	1	0	0	0	0	0	0	0	0	0	0	0
PPIAP35	0	0	0	0	0	0	0	0	0	0	0	0
MRPS17P1	0	0	0	0	0	0	0	0	0	1	0	0
HECTD3	1257	955	966	1379	1455	1149	849	1173	1269	1098	950	820
UROD	672	704	664	610	737	686	601	534	656	607	753	616
ZSWIM5	115	69	76	122	158	72	60	52	38	56	83	32
OSTCP5	0	0	0	1	0	0	0	0	0	0	0	0
LINC01144	10	15	18	11	5	10	4	7	10	12	26	7
HPDL	12	7	8	13	22	16	3	16	13	15	20	9
MUTYH	26	24	35	44	43	28	39	30	17	28	32	23
AL451136.1	0	0	0	0	0	0	0	0	0	0	0	0
TOE1	289	272	247	287	333	269	252	325	234	264	320	272
TESK2	197	148	112	152	184	229	242	190	123	183	229	219
PPIAP36	1	0	0	0	1	0	0	0	0	0	1	0
CCDC163	125	15	28	37	45	33	8	27	38	33	23	30
MMACHC	67	50	69	68	86	56	32	52	71	63	48	45
PRDX1	1076	606	716	764	1090	1034	766	759	874	763	982	854
HMGB1P48	0	0	0	1	0	0	0	0	0	0	0	0
AKR1A1	1138	1026	1020	926	1370	1494	852	838	1121	994	1364	1050
AL355480.3	0	1	0	1	0	0	0	2	2	0	0	4
AL355480.1	1	0	1	0	1	0	3	4	3	1	0	3
NASP	1167	911	974	1032	1288	1175	824	1233	935	1201	1112	865
AL355480.2	0	0	0	0	0	0	1	2	0	0	0	0
AL355480.4	0	0	3	0	0	0	0	0	0	0	0	0
CCDC17	58	82	75	111	120	92	131	105	60	83	103	114
GPBP1L1	2269	1470	1624	2145	2322	2384	2140	2163	2194	2166	2174	2217
RPS15AP10	8	4	1	14	7	4	10	8	10	7	7	9
AL604028.2	27	12	23	47	27	24	21	40	17	20	14	26
TMEM69	309	215	256	266	337	319	286	268	340	311	259	353
IPP	100	71	81	106	116	100	43	124	118	94	91	44
AL604028.1	8	11	12	15	14	5	3	12	16	15	13	15
AL603882.1	0	0	0	0	0	1	0	0	0	0	0	1
MAST2	442	357	335	424	479	406	478	438	501	553	341	490
TMA16P2	0	0	0	0	0	0	0	0	0	0	0	0
PIK3R3	72	20	34	88	70	63	22	74	72	63	35	29
P3R3URF-PIK3R3	0	0	0	0	0	0	0	0	0	0	0	0
AL358075.1	2	0	0	1	0	0	0	0	0	0	0	0
AL358075.3	0	0	0	0	0	0	0	0	0	0	0	0
AL358075.2	1	0	0	0	0	0	0	1	0	0	0	0
TSPAN1	0	1	0	1	5	2	1	0	0	1	1	3
P3R3URF	0	0	0	0	0	0	0	0	0	0	0	0
POMGNT1	740	668	659	703	815	635	411	599	614	577	725	385
LURAP1	2	1	0	1	1	0	2	1	5	14	0	4
RAD54L	7	19	19	19	20	10	22	39	25	95	69	37
LRRC41	829	733	710	758	894	956	845	814	820	827	994	820
UQCRH	1076	925	1192	974	1317	1263	762	1083	1064	1157	1232	1325
NSUN4	281	211	225	314	291	248	217	256	277	249	285	237
AL122001.1	0	0	0	0	0	2	0	0	0	0	0	1
FAAH	278	263	190	184	231	380	282	200	272	329	271	301
FAAHP1	148	76	53	204	178	90	8	43	33	49	29	39
LINC01398	12	13	5	8	5	4	0	3	5	4	3	0
DMBX1	0	0	0	0	2	0	1	0	0	0	0	0
TMEM275	0	0	0	0	0	0	0	0	0	0	0	0
MKNK1-AS1	27	9	9	31	32	22	39	21	16	21	22	15
KNCN	0	0	0	0	0	0	0	0	0	0	0	0
MKNK1	1231	733	705	1239	1156	1528	1553	1016	1114	1041	1223	1129
MOB3C	826	600	560	849	855	771	666	764	803	717	752	689
ATPAF1	470	398	411	502	573	456	392	381	484	405	609	421
NENFP1	2	0	3	6	2	1	7	2	0	9	2	4
TEX38	2	0	1	0	0	3	8	4	0	3	3	1
EFCAB14-AS1	0	0	0	0	1	1	0	1	0	0	0	0
EFCAB14	3564	2211	2160	3280	3428	2973	2438	2781	3446	2789	2777	2491
AL593856.1	0	0	0	0	0	0	0	0	0	0	0	0
CYP4B1	0	0	1	1	1	0	4	1	1	0	0	1
CYP4Z2P	0	0	0	0	0	0	0	0	0	0	0	0
AL731892.1	0	0	0	0	0	0	0	0	0	0	0	0
CYP4A11	0	0	0	0	0	0	0	0	0	0	0	0
CYP4A26P	0	0	0	0	0	0	0	0	0	0	0	0
CYP4A43P	0	0	0	0	0	0	0	0	0	0	0	0
CYP4A27P	0	0	0	0	0	0	0	0	0	0	0	0
CYP4A44P	0	0	0	0	0	0	0	0	0	0	0	0
CYP4X1	0	0	0	0	0	0	0	0	0	0	0	0
CYP4Z1	0	0	0	0	0	0	0	0	0	0	0	0
AL450996.1	0	0	0	0	0	0	0	0	0	0	0	0
CYP4A22-AS1	0	0	0	0	1	0	0	0	0	3	0	2
CYP4A22	0	0	0	0	0	0	0	0	0	0	0	0
MTND1P34	0	0	0	0	0	0	0	0	0	0	0	0
LINC00853	13	14	17	6	17	57	2	12	5	8	21	42
PDZK1IP1	62	123	217	81	101	324	83	177	43	96	268	110
TAL1	124	98	103	124	145	229	123	117	131	149	137	326
AL135960.1	1	4	8	2	1	6	0	12	11	3	10	3
STIL	30	29	28	51	58	35	33	74	35	80	55	33
CMPK1	1761	1151	1522	1853	1993	2080	1294	1522	1434	1364	1567	1429
LINC01389	7	6	5	13	13	10	1	3	2	4	0	2
FOXE3	1	2	0	4	0	0	0	0	0	1	1	0
FOXD2-AS1	166	72	105	147	148	93	67	156	123	78	97	91
FOXD2	30	6	22	12	20	13	13	10	24	17	2	9
AL356458.1	0	0	0	0	0	0	0	0	0	0	0	0
RPL21P24	0	0	0	0	0	0	0	0	0	0	0	0
ATP6V0E1P4	0	0	0	0	0	1	0	0	0	0	0	0
LINC01738	0	0	0	0	0	0	0	0	0	0	0	0
TRABD2B	0	0	1	0	0	0	0	0	0	0	0	0
AL691459.1	0	0	0	0	0	0	0	0	0	0	0	0
AC096541.1	0	0	0	0	0	0	0	0	0	0	0	0
LINC02794	0	0	0	0	0	0	4	0	0	0	0	0
AL356289.1	0	0	0	0	0	0	0	0	0	0	0	0
CYP46A4P	0	0	0	0	0	0	0	0	0	0	0	0
SKINT1L	0	0	0	0	1	0	0	0	1	0	2	1
AL356289.2	0	0	0	0	0	0	0	0	0	0	0	0
AL109659.1	0	0	0	0	0	0	0	0	0	0	0	0
SLC5A9	12	8	13	9	25	47	34	16	19	14	22	13
AL109659.2	3	4	2	2	2	1	2	3	0	2	0	2
AL109659.3	0	0	0	0	0	0	0	0	0	0	0	0
SPATA6	93	56	38	50	113	124	165	25	123	82	47	143
PPP1R8P1	2	0	1	1	2	0	0	1	1	1	0	2
RNU6-723P	0	0	0	0	0	0	0	0	0	0	0	0
AL356968.2	6	2	1	4	1	1	0	3	2	2	4	1
RNU4-61P	0	2	0	0	0	0	0	0	0	0	0	2
AL356968.1	0	0	0	0	0	0	0	0	0	0	0	0
AGBL4	0	3	0	3	0	1	0	0	0	0	0	0
AL391844.1	0	0	0	0	0	0	0	0	0	0	0	0
BEND5	36	67	62	15	44	43	36	24	13	30	31	27
AL645507.1	0	0	0	0	0	0	0	0	0	0	0	0
AC099788.1	0	0	0	0	0	0	0	0	0	0	0	0
AGBL4-AS1	0	0	0	0	0	0	0	0	0	0	0	0
AGBL4-IT1	0	0	0	0	0	0	0	0	0	0	0	0
AL390023.1	0	0	0	0	0	0	0	0	0	0	0	0
ZNF859P	0	0	0	0	0	0	0	0	0	0	0	0
AL645730.1	0	0	0	0	0	0	0	0	0	0	0	0
MTND2P29	0	0	0	0	0	0	0	0	0	0	0	0
ELAVL4	3	4	2	1	9	0	0	0	0	0	2	2
AL583843.1	0	0	0	0	0	0	0	0	0	0	0	0
ELAVL4-AS1	0	0	0	0	0	0	0	0	0	0	0	0
AL592182.1	0	0	0	0	0	0	0	0	0	0	0	0
LINC02808	0	0	0	0	0	0	0	0	0	0	0	0
AL592182.2	0	0	0	0	0	0	0	0	0	0	0	0
AL596275.1	0	0	0	0	0	0	0	0	0	0	0	0
HMGB1P45	0	0	0	0	0	0	0	0	0	0	0	0
FCF1P6	0	0	0	0	0	0	0	0	0	0	0	0
DMRTA2	0	0	1	0	0	0	0	0	0	0	0	0
AL049637.1	0	0	0	0	0	0	0	0	0	0	0	0
FAF1	556	472	481	506	576	503	389	506	510	567	551	484
FAF1-AS1	0	4	3	6	1	0	1	4	0	2	3	1
RNU6-1026P	0	0	0	0	0	0	0	0	0	0	0	0
PHBP12	1	1	0	1	4	4	2	4	3	1	0	3
MRPS6P2	0	0	0	0	0	0	0	0	0	0	0	0
CDKN2C	77	73	68	71	91	125	97	132	70	181	140	178
MIR4421	0	0	0	0	0	0	0	0	0	0	0	0
MIR6500	0	0	0	0	0	0	0	0	0	0	0	0
C1orf185	0	0	0	0	0	0	0	0	0	0	0	0
AL162430.1	0	0	0	0	0	0	0	0	0	0	0	0
CFL1P2	0	0	0	0	0	0	0	0	0	0	0	0
LINC01562	3	4	0	3	3	2	0	0	1	2	0	2
RNF11	1020	722	973	1044	1329	1645	1513	1431	875	1025	1268	1743
AL162430.2	12	12	13	9	9	6	1	6	9	17	9	10
AL162430.3	1	3	3	0	3	1	2	3	0	1	1	2
TTC39A	15	23	9	8	28	10	18	9	6	4	11	12
TTC39A-AS1	0	0	0	0	0	0	0	0	0	0	0	0
EPS15	1762	1054	917	1896	1795	1544	1454	1614	1790	1610	1289	1399
AL671986.1	2	6	8	7	14	5	2	8	0	6	9	4
RNU6-877P	0	0	0	1	0	0	0	0	0	0	0	0
AC104170.1	0	1	0	3	1	2	0	2	0	0	1	4
EPS15-AS1	8	7	12	4	4	2	3	4	2	2	4	6
RNU6-1281P	0	0	0	0	0	0	0	0	0	0	0	0
CALR4P	0	1	1	1	1	0	0	0	1	0	1	1
OSBPL9	949	588	612	844	968	823	823	864	954	882	937	842
GAPDHP51	0	0	0	0	0	0	0	1	0	0	0	0
SLC25A6P3	0	0	0	0	0	0	0	0	0	0	0	0
AL050343.1	0	0	0	0	0	0	0	0	0	1	0	0
NRDC	2508	1743	1646	2528	2799	2838	3243	2578	2402	2397	2788	3018
AL050343.2	39	13	23	31	26	34	38	24	18	28	40	18
AL050343.3	1	0	0	1	2	0	1	7	0	0	0	0
MIR761	0	0	0	0	0	0	0	0	0	0	0	0
TSEN15P2	1	0	1	4	3	1	1	0	1	0	0	1
RAB3B	6	4	4	12	9	14	4	0	3	1	1	2
RNA5SP48	0	0	0	0	0	0	0	0	0	0	0	0
AL445685.2	0	0	0	0	0	0	0	0	0	0	0	0
RN7SL290P	0	0	0	0	0	0	0	0	0	0	0	0
TXNDC12	114	80	90	113	103	121	109	94	103	86	137	108
AL445685.3	0	0	0	0	0	0	0	0	0	0	0	0
KTI12	62	66	74	57	67	67	46	56	57	55	83	59
AL445685.1	1	0	1	3	1	2	0	0	0	2	1	1
TXNDC12-AS1	2	2	0	9	3	2	0	2	0	0	4	2
BTF3L4	622	386	485	490	597	769	519	422	611	568	672	559
ZFYVE9	42	24	70	49	53	52	14	28	27	36	37	30
RN7SL788P	0	0	0	0	0	0	0	0	0	0	0	0
AL139156.2	1	6	7	0	4	2	0	1	3	4	2	6
AL139156.1	0	0	0	2	0	0	0	0	0	0	0	0
PDCL3P6	0	0	0	0	0	0	0	0	0	0	0	0
AL139156.3	0	0	0	0	0	0	0	0	0	0	0	0
DNAJC19P7	0	0	0	0	0	0	0	0	0	0	0	0
ANAPC10P1	0	0	0	0	0	0	0	0	0	0	0	1
CC2D1B	1181	815	1039	1300	1299	1126	892	1045	1124	978	1196	757
AL513218.1	3	2	2	0	8	1	1	4	0	2	4	2
AL513218.2	3	1	0	1	0	3	0	0	1	1	3	2
PLA2G12AP1	1	0	1	2	1	3	0	4	3	0	2	1
ORC1	32	24	32	26	65	26	35	85	36	138	117	71
PRPF38A	903	730	780	990	1061	973	804	1011	1118	1032	859	896
TUT4	1084	932	1068	1471	1305	1181	717	972	972	926	985	719
AL591167.1	0	1	0	1	0	0	0	0	0	0	0	0
EEF1GP7	0	1	1	1	3	3	0	0	0	0	0	0
GPX7	155	167	257	145	199	138	79	181	153	177	218	112
SHISAL2A	260	224	268	401	239	208	124	140	185	199	279	129
COA7	166	111	101	140	145	120	94	136	137	147	128	88
NDUFS5P3	0	0	0	0	0	0	0	0	0	0	0	0
RN7SL62P	0	0	0	0	0	0	0	0	0	0	0	0
ZYG11B	432	273	299	367	427	487	445	271	494	423	392	386
RNU2-30P	1	0	0	0	0	0	0	0	0	0	0	0
RPS13P2	15	19	22	5	11	6	3	11	14	12	7	12
RNU6-969P	1	0	0	1	1	0	0	2	0	0	2	0
ZYG11A	2	1	1	3	5	4	0	7	2	2	4	2
AC099677.3	0	0	0	0	0	0	0	0	0	0	0	0
ECHDC2	906	778	1019	1074	1302	919	531	923	798	961	1318	732
AC099677.1	47	28	35	53	64	40	19	41	44	46	51	26
AC099677.2	1	0	0	0	0	0	0	0	0	0	0	0
SCP2	1019	675	692	913	1215	923	978	1125	1114	1339	1227	1150
AC099677.4	0	0	0	0	0	0	0	0	0	1	0	0
AC099677.6	0	0	0	0	0	0	0	0	0	0	0	0
AC099677.5	0	0	0	0	0	0	0	0	0	0	0	0
H3P2	0	0	0	0	0	0	0	0	0	0	0	3
RRAS2P1	1	1	1	0	3	0	0	1	0	0	1	1
TUBBP10	0	0	0	0	0	0	0	0	0	0	0	1
PODN	57	95	29	187	191	73	74	134	175	36	40	25
AL445183.1	0	0	0	0	0	0	0	0	0	0	0	0
HIGD1AP11	0	0	0	0	0	0	0	0	0	0	0	0
SLC1A7	113	218	30	447	460	37	211	234	274	191	51	38
AL445183.2	0	0	0	1	0	0	0	0	0	2	0	0
AL606760.4	0	0	0	0	0	0	0	0	0	0	0	0
CPT2	187	152	103	129	185	223	134	142	203	198	163	240
AL606760.2	5	2	2	4	4	3	0	1	3	3	3	4
CZIB	638	496	549	595	696	659	391	475	558	499	518	494
AL606760.3	1	1	3	0	3	0	0	0	0	0	0	0
MAGOH	366	283	350	359	415	376	303	315	369	366	406	359
AL606760.1	0	1	2	0	5	0	4	4	1	2	1	1
LRP8	372	212	226	369	444	366	313	534	297	332	477	321
AL355483.3	0	0	0	0	0	0	0	0	0	0	0	0
AL355483.1	2	1	4	2	0	0	0	1	0	2	0	0
AL355483.2	1	1	0	2	1	0	1	1	0	0	4	0
LINC01771	3	2	0	4	5	9	0	6	5	2	2	2
AC119428.2	19	16	14	10	14	24	11	5	7	11	9	9
AC119428.1	0	0	0	0	0	0	0	0	0	0	0	0
LINC02812	51	38	32	26	25	44	17	13	54	37	28	29
SLC25A3P1	0	0	0	1	1	0	0	0	0	0	0	0
AL365445.1	0	0	0	0	0	0	0	0	0	0	0	0
DMRTB1	0	0	0	0	0	0	0	0	0	0	0	0
GLIS1	5	1	2	5	5	6	0	0	0	0	0	0
RNU7-95P	0	0	0	0	0	0	0	0	0	0	0	0
NDC1	276	202	214	265	266	240	187	186	266	270	221	168
AL049745.1	0	0	0	1	0	1	0	0	0	0	0	0
AL049745.2	0	0	0	0	0	0	0	0	0	0	0	0
YIPF1	423	349	387	414	486	518	618	433	458	391	462	503
DIO1	10	7	4	11	6	6	1	5	5	5	13	4
HSPB11	363	259	252	325	339	293	221	309	335	327	262	226
LRRC42	92	80	100	105	125	114	98	128	108	116	134	107
HNRNPA3P12	8	6	7	5	5	3	1	2	14	10	5	3
LDLRAD1	1	0	0	0	0	0	0	0	0	0	0	0
TMEM59	2127	1472	1646	2026	2176	2288	2261	1758	1969	1780	2236	1975
AL353898.3	30	29	21	27	24	53	17	18	14	21	42	17
TCEANC2	614	283	416	500	570	580	474	532	526	573	478	438
MIR4781	0	0	0	0	0	0	0	0	0	0	0	0
AL353898.1	2	0	0	0	0	0	0	0	0	0	0	2
AL353898.2	0	0	0	0	0	0	0	0	0	0	0	0
AL357673.1	0	1	2	1	0	0	0	1	0	0	2	0
CDCP2	0	0	0	0	0	0	0	0	0	0	0	0
AL357673.2	0	2	0	0	0	0	1	0	1	5	6	0
CYB5RL	154	135	175	247	212	171	109	168	157	159	183	116
MRPL37	552	504	597	549	647	626	422	503	568	609	733	500
SSBP3	1805	1229	1218	2300	1960	1525	1326	1874	2007	1592	1417	928
SSBP3-AS1	97	41	40	124	98	58	69	112	65	94	90	36
AL161644.1	7	3	24	0	0	9	5	0	10	8	28	5
AL035415.1	0	0	0	0	0	0	0	0	0	0	0	0
AC099796.2	0	0	0	0	0	0	0	0	0	0	0	0
LINC02784	0	0	0	0	0	0	0	0	0	0	0	0
AC099796.1	0	0	0	0	0	0	0	0	0	0	0	0
HNRNPA1P63	0	0	0	0	0	0	0	0	0	0	0	0
ACOT11	23	14	13	21	25	17	40	14	31	32	28	27
FAM151A	2	2	0	0	0	1	1	1	3	2	3	2
AL590093.1	0	0	0	0	0	1	0	0	0	0	0	0
MROH7	0	1	0	3	3	0	0	1	4	5	2	2
MROH7-TTC4	0	0	0	0	0	0	0	0	0	0	0	0
TTC4	13	15	23	11	18	0	6	9	21	15	20	4
PARS2	46	47	42	35	58	43	20	44	64	33	30	21
TTC22	358	302	241	536	514	320	145	344	374	276	236	140
AC096536.1	6	3	4	9	7	4	2	4	11	4	5	3
LEXM	33	25	8	65	61	15	22	55	74	46	16	10
DHCR24	444	204	119	558	473	310	181	525	345	357	364	217
AC096536.3	0	0	0	1	1	0	0	1	1	0	0	0
AC096536.2	0	0	0	0	0	0	0	0	0	0	0	0
DHCR24-DT	0	0	0	0	0	1	0	0	0	0	0	0
AL590440.2	1	0	0	0	0	0	0	0	0	0	0	0
TMEM61	0	0	0	0	0	0	0	0	0	0	0	0
AL590440.1	0	0	0	0	0	0	0	0	0	0	0	0
BSND	4	0	0	0	0	5	4	5	1	3	0	9
PCSK9	1	1	2	0	2	1	9	6	2	5	1	8
USP24	3040	2166	2053	3615	3684	2717	2050	3046	3151	2522	1850	1758
MIR4422HG	5	7	3	12	6	8	1	8	0	0	0	5
GYG1P3	0	1	0	0	0	0	0	0	0	1	0	0
MIR4422	0	0	0	0	0	0	0	0	0	0	0	0
AL603840.1	5	12	5	7	8	6	6	14	6	2	12	25
GOT2P1	0	0	0	1	0	0	0	0	0	0	0	0
MTCO2P34	0	0	0	0	0	0	0	0	0	0	0	0
RN7SKP291	0	0	0	0	0	0	0	0	0	0	0	0
RNU6-830P	0	0	0	0	0	0	0	0	0	0	0	0
AL109742.1	0	0	0	0	0	0	0	0	0	0	0	0
LINC01755	0	1	0	0	0	0	0	0	0	0	2	0
LINC01753	0	0	0	0	0	0	0	0	0	0	0	0
PIGQP1	0	0	0	0	0	0	0	0	0	0	0	0
AL353681.1	0	0	0	0	0	0	0	0	0	0	0	0
AC119674.1	0	0	0	0	0	0	0	0	0	1	0	1
AC119674.2	0	0	0	0	0	0	0	0	0	2	1	0
RPSAP20	0	0	0	0	0	0	0	0	0	0	0	0
LINC01767	0	2	0	0	0	1	0	0	0	2	0	1
PLPP3	8	6	7	21	30	16	9	11	8	24	31	24
RPL21P23	0	0	0	0	0	0	0	0	0	0	0	0
RPL23AP85	0	0	0	0	0	0	0	0	0	0	0	0
AC099789.1	0	0	0	0	0	0	0	0	1	0	0	1
PRKAA2	1	1	0	0	0	0	0	0	0	0	0	1
FYB2	0	0	0	0	0	0	0	0	0	0	0	0
AL360295.1	0	0	0	0	0	0	0	0	0	0	0	0
C8A	0	0	0	0	0	0	0	0	0	0	0	0
C8B	0	0	0	1	0	0	0	3	0	0	0	1
AL161740.1	0	0	0	0	0	0	0	0	0	0	0	0
DAB1	14	6	2	9	13	17	5	6	5	2	6	5
AL390243.1	0	0	0	0	0	0	0	0	0	0	1	0
RPS20P5	0	0	0	0	0	0	0	0	0	0	0	0
DAB1-AS1	0	0	0	0	0	0	0	0	0	0	0	0
HNRNPA1P6	3	0	2	2	1	2	1	1	1	3	0	0
RPS26P15	20	11	14	7	10	2	2	2	2	0	2	0
AL445193.2	0	0	0	0	0	0	0	0	0	0	0	0
AL445193.1	0	0	0	0	0	0	0	0	0	0	0	0
AL357373.1	0	0	0	0	0	0	0	0	0	0	0	0
OMA1	262	182	208	260	243	199	143	224	234	219	180	163
AL035411.3	13	7	13	21	27	31	8	15	13	18	32	12
AL035411.2	0	0	0	0	0	0	0	0	0	0	0	0
RN7SL713P	0	0	0	0	0	0	0	0	0	0	0	0
TACSTD2	8	0	6	28	61	29	56	107	94	259	305	169
AL035411.1	0	0	3	1	0	0	0	3	1	2	0	0
MYSM1	1682	999	1108	1796	1742	1453	1271	1595	1341	1360	1391	1016
AL136985.3	0	1	1	3	0	16	14	17	29	73	58	20
JUN	14086	10268	7766	8351	11450	13532	18951	11069	3619	11198	13935	23675
LINC01135	32	29	43	24	35	38	18	22	8	19	24	23
AL136985.2	2	5	4	6	11	1	1	5	0	4	4	4
AL136985.1	0	0	0	1	0	0	0	0	0	0	0	0
LINC02777	6	7	12	5	15	6	11	7	16	3	11	8
LINC01358	20	7	8	14	26	8	12	15	11	14	14	8
PHBP3	0	0	0	0	0	0	0	0	0	1	0	0
AL592431.2	2	2	0	0	0	0	0	1	2	0	0	1
AL592431.1	2	1	0	0	5	0	0	6	0	1	2	1
AC093425.1	3	2	0	0	1	1	11	8	2	4	0	2
AC093424.1	0	0	0	0	2	0	0	0	0	0	0	0
FGGY	35	26	45	51	44	50	29	37	24	32	74	65
MIR4711	0	0	0	0	0	0	0	0	0	0	0	0
AL035416.1	0	0	0	5	1	0	2	2	0	1	2	0
HOOK1	80	114	164	79	118	116	66	66	76	119	115	78
CYP2J2	9	13	28	7	5	15	2	20	3	20	58	4
RN7SL475P	0	0	0	0	0	0	0	0	0	0	0	0
C1orf87	2	0	2	0	4	4	0	0	2	0	0	5
PGBD4P8	0	0	0	0	1	0	0	0	0	0	0	0
LINC02778	1	0	0	0	0	0	2	0	0	0	0	1
LINC01748	0	0	1	2	2	1	0	1	1	1	1	1
AC099792.1	0	0	0	0	0	0	0	0	0	1	0	0
NFIA	125	67	66	141	160	120	164	121	110	125	88	127
NFIA-AS2	0	0	0	0	0	0	0	0	0	0	0	0
NFIA-AS1	0	0	0	1	0	0	0	1	0	0	0	0
AC099791.3	0	0	0	0	0	0	0	0	0	0	0	0
AC099791.4	2	0	1	0	0	1	1	1	0	0	0	0
AC099791.1	0	1	0	1	0	0	0	0	0	0	0	0
TM2D1	371	242	283	393	382	406	276	278	273	336	353	315
AC099791.2	2	0	2	3	2	1	0	0	2	0	0	0
PATJ	434	284	324	431	418	361	144	199	351	366	472	230
RNU6-414P	0	0	0	0	0	0	0	0	0	0	0	0
RNU6-1177P	0	0	0	0	0	0	0	0	0	0	0	0
LAMTOR5P1	0	0	0	0	1	1	0	0	0	0	0	0
RN7SL180P	0	1	0	0	0	0	0	0	0	0	0	0
MIR3116-1	0	0	0	0	0	0	0	0	0	0	0	0
MIR3116-2	0	0	0	0	0	0	0	0	0	0	0	0
PIGPP2	0	0	0	0	0	0	0	0	0	0	0	0
RPS15AP7	0	0	0	0	0	0	0	0	0	0	0	0
L1TD1	30	8	10	23	27	22	0	3	13	10	4	24
AL162739.2	0	0	0	0	1	0	0	0	0	0	0	0
AL162739.1	0	0	0	0	0	0	0	0	0	0	0	0
KANK4	0	0	0	0	1	1	0	0	0	0	0	0
RNU6-371P	0	0	0	0	0	0	0	0	0	0	0	0
USP1	756	504	543	775	844	776	641	838	788	835	673	594
DOCK7	234	104	89	207	179	173	124	101	179	127	124	149
AL451044.1	0	0	0	0	0	0	0	0	0	0	0	0
ANGPTL3	2	0	0	1	4	0	0	0	0	0	0	0
AL138847.2	1	0	0	0	1	2	0	0	0	0	0	0
AL138847.1	0	0	0	1	0	0	0	0	0	0	0	2
AC103923.1	3	0	2	0	2	1	4	1	1	0	0	0
ATG4C	157	129	104	124	162	165	104	116	171	137	76	133
AC099794.1	0	1	1	0	0	0	0	1	2	0	0	0
AC099794.2	0	0	0	0	0	0	1	0	0	1	0	0
LINC01739	0	0	0	0	0	0	0	0	0	0	0	0
AL162400.3	0	0	0	0	0	0	0	0	0	0	0	0
AL162400.1	0	0	0	0	0	0	0	0	0	0	0	0
AL162400.2	0	0	0	0	0	0	0	0	0	0	0	0
AC096543.1	0	0	0	0	0	0	0	0	0	0	0	0
LINC00466	0	0	0	0	0	0	0	0	0	0	0	0
RNA5SP49	0	0	0	0	0	0	0	0	0	0	0	0
AC096543.2	0	0	0	0	0	0	0	0	0	0	0	0
RPSAP65	0	0	0	0	0	0	0	0	0	0	0	0
FOXD3-AS1	0	0	0	0	0	0	1	0	1	0	2	0
FOXD3	0	0	0	0	0	0	0	0	0	0	2	0
MIR6068	0	0	0	0	0	0	0	0	0	0	0	0
AL049636.2	0	0	0	0	0	0	0	0	0	0	0	0
AL049636.1	0	0	0	0	0	0	0	0	0	0	0	0
ALG6	263	185	216	296	276	275	186	248	259	246	203	208
ITGB3BP	137	122	138	144	160	148	88	147	116	194	162	127
BX004807.1	0	0	0	2	0	0	0	0	0	0	0	1
EFCAB7	75	55	59	108	85	57	33	75	82	88	50	69
RN7SL488P	0	0	0	0	0	0	0	0	0	0	0	0
RNU7-123P	0	0	0	0	0	0	0	0	0	0	0	0
DLEU2L	15	8	8	18	10	11	19	21	6	9	25	3
AL109925.3	0	0	0	0	0	0	0	0	0	0	0	0
AL109925.6	0	0	0	0	0	0	0	0	0	0	0	0
AL109925.4	0	0	0	0	0	0	0	0	0	0	0	0
AL109925.2	0	0	0	0	0	0	0	0	0	0	0	0
AL109925.5	0	0	0	0	0	0	0	0	0	0	0	0
AL109925.1	0	0	0	0	0	0	0	0	0	0	0	0
PGM1	372	319	305	400	385	477	623	443	519	637	520	669
RN7SL130P	1	3	1	4	5	0	1	5	0	8	1	4
ROR1	1	3	3	6	8	9	0	0	3	0	0	0
AL161742.1	0	0	0	0	0	0	0	0	0	0	0	0
CFL1P3	0	0	0	0	0	0	0	0	0	0	0	0
RNU6-809P	0	0	0	0	0	0	0	0	0	0	0	0
AL138793.1	0	0	0	0	0	0	0	0	0	0	0	0
ROR1-AS1	0	0	0	0	0	0	0	0	0	0	0	0
AL445205.1	0	0	0	0	0	0	0	0	0	0	0	0
UBE2U	0	0	0	0	0	0	0	0	0	0	0	0
RNU7-62P	0	0	0	0	0	0	0	0	0	0	0	0
CACHD1	19	25	76	15	5	45	19	8	13	27	38	14
MIR4794	0	0	0	0	0	0	0	0	0	0	0	0
RAVER2	164	106	94	168	142	154	131	97	64	177	162	143
JAK1	9784	7864	7130	9953	11420	8403	7868	7213	9134	7184	6757	6712
AL606517.2	0	0	0	1	2	0	2	0	0	0	0	0
AL606517.1	0	0	0	5	4	2	0	1	0	0	1	0
LINC01359	14	7	19	10	11	16	9	9	12	6	6	8
SLC2A3P2	0	1	1	0	4	1	4	0	0	1	3	2
AL357078.2	2	3	3	3	0	3	3	3	0	3	2	1
RNU6-1176P	0	1	0	4	2	0	0	0	0	0	0	0
MIR3671	7	5	4	12	6	14	14	3	11	5	2	1
MIR101-1	1	0	2	0	0	0	0	0	0	1	0	0
AL357078.1	0	0	0	0	0	0	0	0	0	0	0	0
MRPS21P1	0	0	0	0	2	0	1	1	0	1	0	0
AK4	36	8	14	14	16	20	37	20	38	20	43	17
RPS29P7	0	0	0	0	0	0	0	0	0	0	0	0
DNAJC6	31	12	25	29	39	18	17	13	24	20	27	25
AL139294.1	0	0	0	0	0	0	0	0	0	0	0	0
COX6CP13	0	0	0	0	0	0	0	0	0	0	0	0
RNU2-15P	0	0	0	0	0	0	0	0	0	0	0	0
LEPROT	1273	761	743	996	1167	1528	1277	1018	1075	1173	1170	1640
LEPR	96	82	82	80	131	106	41	86	106	88	80	187
AC119800.1	2	1	1	0	2	2	3	2	2	0	1	3
AC097063.1	0	0	0	0	0	0	0	0	0	0	0	0
AL513493.1	1	0	0	0	1	0	0	0	0	0	0	0
RN7SL854P	0	0	0	0	0	0	0	0	0	0	0	0
PDE4B	1176	784	927	1172	1220	1301	2243	1925	937	1370	2514	1051
PDE4B-AS1	0	0	0	0	0	0	0	0	0	0	0	0
RNU4-88P	0	0	0	0	0	0	0	0	0	0	0	0
SGIP1	1	0	0	1	1	0	0	0	0	0	1	0
MIR3117	0	0	0	0	0	0	0	0	0	0	0	0
AL139147.1	0	0	0	0	0	0	0	0	0	0	0	0
TCTEX1D1	10	6	4	3	5	13	29	20	19	33	110	46
INSL5	0	0	0	0	0	0	0	0	0	0	0	0
WDR78	7	7	8	3	4	7	0	9	6	7	11	3
AL592161.1	0	0	0	0	0	0	0	0	0	0	0	0
MIER1	1102	703	745	1072	1260	1229	1034	1012	1057	1036	1101	910
SLC35D1	460	291	410	418	450	431	259	257	392	324	271	264
C1orf141	2	0	0	0	0	0	0	0	0	0	0	0
AL133320.1	0	0	0	0	0	0	0	0	0	0	0	0
AL133320.2	0	0	0	0	0	0	0	0	0	0	0	0
IL23R	47	5	4	19	5	58	2	2	1	0	1	6
RNU6-586P	0	0	0	0	0	0	0	0	0	0	0	0
RNU4ATAC4P	2	0	0	0	0	0	0	0	0	0	0	0
AL389925.1	0	0	0	1	0	0	0	0	0	0	0	0
IL12RB2	299	152	103	120	157	122	21	80	48	47	63	51
SERBP1	2948	2203	2398	2420	2981	2980	2281	2700	3035	2726	2771	2415
RNU6-387P	2	0	1	5	2	10	3	3	1	2	5	3
LINC01702	0	0	0	0	0	0	0	0	0	0	0	0
RNU6-1031P	0	0	0	0	0	0	0	0	0	0	0	0
AL590559.1	0	0	0	0	0	0	0	0	0	0	0	0
RN7SL392P	0	0	0	0	0	0	0	0	0	0	0	0
HNRNPCP9	0	0	0	0	0	0	0	0	0	0	0	0
GADD45A	115	71	93	124	143	212	279	243	101	412	472	434
GNG12	8	2	2	10	20	13	2	0	0	4	2	7
RNU7-80P	0	0	0	0	0	0	0	0	0	0	0	0
GNG12-AS1	1	2	3	5	1	2	11	4	2	6	8	7
AL157407.1	0	0	0	0	0	0	0	0	0	0	0	0
DIRAS3	0	0	3	2	0	0	1	0	0	0	2	2
ARL5AP3	0	0	0	0	0	0	0	0	0	0	0	0
WLS	179	164	182	309	251	411	617	326	478	196	328	574
CTBP2P8	0	1	0	1	5	2	3	3	0	1	3	1
MIR1262	0	0	0	0	0	0	0	0	0	0	0	0
RPS7P4	4	0	1	1	0	2	3	0	3	2	1	4
COX6B1P7	0	0	0	0	0	0	0	0	0	0	0	0
ELOCP18	0	0	0	0	0	0	0	0	0	0	0	0
AL139413.1	0	0	0	0	0	0	0	0	0	0	0	0
RPE65	1	0	0	0	0	0	1	2	0	0	0	2
DEPDC1	3	6	4	4	9	2	1	24	11	28	19	15
AL138789.1	0	0	0	0	0	0	0	2	0	3	1	5
DEPDC1-AS1	0	0	0	0	0	0	0	0	0	0	0	0
TXNP2	0	0	0	0	0	0	0	0	0	0	0	0
AL035412.1	0	0	0	0	0	0	0	0	0	0	0	0
AL033530.1	0	0	0	0	0	0	0	0	0	0	0	0
AL691520.1	0	0	0	0	0	0	0	0	0	0	0	0
LINC01707	0	0	0	0	0	0	0	0	0	0	0	0
LINC02791	0	0	0	0	0	0	0	0	0	0	0	0
LINC01758	0	0	0	0	0	0	0	0	0	0	0	0
AL359894.1	0	0	0	0	0	1	1	1	0	0	0	0
LRRC7	40	29	26	22	33	36	41	39	21	41	44	22
SGO1P1	0	0	0	0	0	0	0	0	0	0	0	0
AL117353.1	0	0	0	0	0	0	0	0	0	0	0	0
RN7SL538P	0	0	0	0	0	0	0	0	0	0	0	0
PIN1P1	0	0	0	0	0	0	0	0	0	0	0	0
LRRC7-AS1	0	0	0	0	0	0	0	0	0	0	0	0
LRRC40	176	92	121	149	188	183	128	172	204	194	138	141
RN7SL242P	0	0	0	0	0	0	0	0	0	0	0	0
SRSF11	5398	3839	4456	5851	5727	4659	3051	4094	4269	4586	4351	3542
AL353771.1	4	0	0	0	0	1	4	4	0	4	4	4
ANKRD13C	409	296	330	401	415	434	351	375	383	321	427	283
HHLA3	27	50	34	29	63	46	20	33	25	21	52	20
HHLA3-AS1	5	0	1	2	0	3	0	1	1	1	1	0
CTH	16	1	19	7	12	6	5	10	10	4	6	3
AL354872.2	0	0	0	0	0	0	0	0	0	0	0	0
AL354872.1	0	1	2	3	1	4	0	0	0	0	0	0
CHORDC1P5	0	0	0	0	0	0	0	0	0	0	0	0
CASP3P1	0	0	0	0	0	0	0	0	0	0	0	0
LINC01788	0	0	0	0	0	0	0	0	0	0	0	0
AL513285.1	0	0	0	0	0	0	0	0	0	0	0	0
PTGER3	5	14	4	11	15	6	5	23	17	15	31	13
AL031429.1	0	6	0	1	0	6	0	0	2	3	1	0
AL031429.2	0	0	0	0	0	0	0	0	0	0	0	0
ZRANB2-AS1	12	11	16	6	8	7	9	6	6	13	10	9
ZRANB2	1875	1252	1629	1988	2031	1899	916	1261	1434	1343	1508	1130
MIR186	15	16	10	21	25	20	5	17	15	13	25	3
ZRANB2-AS2	2	1	3	3	2	1	1	6	6	0	1	1
AL358453.1	0	0	0	0	0	0	0	0	0	0	0	0
NEGR1	24	19	14	17	34	22	30	8	17	14	7	33
AL354949.1	0	0	0	0	0	0	0	0	0	0	0	0
AL359821.1	0	0	0	0	0	0	0	0	0	0	0	0
NEGR1-IT1	0	0	0	0	0	0	0	0	0	0	0	0
[truncated: 58,651 more rows]
